# Supplementary material for: Evolution and expression analysis reveal the potential role of the HD-Zip gene family in regulation of embryo abortion in grapes (Vitis vinifera L.)
Source: BMC Genomics. 2017 Sep 21;18:744. doi: 10.1186/s12864-017-4110-y (PMC5609062; doi:10.1186/s12864-017-4110-y)
Supplement: Supplementary file 1 — Table S1. Differential expressed HD-Zip genes in ovules transcriptome data of PN and TS in 2013 and 2014. (XLSX 13 kb) [file 12864_2017_4110_MOESM1_ESM.xlsx]

## Sheet: Sheet1
Table S1 Differential expressed HD-Zip genes in ovules transcriptome data of PN and TS in 2013 and 2014.
Gene	Ref gene ID	2013								2014
		PN20	PN30	PN40	PN50	TS20	TS30	TS40	TS50	PN20	PN30	PN40	PN50	TS20	TS30	TS40	TS50
VvHDZ12	VIT_07s0191g00180	152.63	94.0257	46.3752	75.042	344.829	385.215	727.16	716.691	57.5496	149.652	72.4196	23.5714	298.186	569.781	876.597	559.512
VvHDZ28	VIT_16s0098g01170	0.869239	0.17158	0.197006	0	63.0412	46.3374	87.2772	285.313	0.102828	0.296267	0.102529	0	13.0344	25.5383	88.7175	61.7035
VvHDZ01	VIT_00s0299g00100	17.7799	23.8067	35.4611	38.6667	148.681	133.131	142.374	173.644	4.76438	31.8117	38.1066	25.4064	22.2595	115.738	163.537	110.657
VvHDZ07	VIT_02s0025g02590	33.0311	11.0669	8.03785	5.02826	106.363	74.1625	86.9492	161.2	66.8385	11.3322	8.44155	3.25657	69.2111	130.779	93.8011	85.1558
VvHDZ20	VIT_12s0059g02310	150.023	19.8604	23.1679	20.6859	129.485	98.4811	85.8424	55.6918	107.867	42.218	20.7792	14.9647	130.666	90.9938	83.4289	84.9468
VvHDZ05	VIT_01s0026g01950	82.5777	15.3135	5.67378	3.02332	58.9839	89.6962	90.1878	54.8758	28.175	6.85117	3.28093	1.75751	87.6154	122.663	66.9481	35.5757
VvHDZ19	VIT_10s0116g00680	55.9869	13.3403	33.4122	33.0019	108.326	67.1873	78.2174	67.3198	33.5563	31.4413	29.3916	20.2889	106.984	76.9677	61.2495	97.5299
VvHDZ04	VIT_01s0026g01550	8.53434	12.3537	4.13713	2.9915	48.4697	56.555	73.79	70.747	10.2828	32.8486	3.45181	1.11137	40.4802	74.9387	95.564	53.5516
VvHDZ22	VIT_13s0156g00260	8.0207	9.39399	10.7171	7.57421	94.3219	77.5935	45.7908	46.3486	1.91946	2.96267	9.02254	4.54886	38.9657	28.9345	29.8048	28.6779
VvHDZ27	VIT_15s0048g02870	0.039511	1.02948	3.07329	1.33663	25.6091	21.3778	29.68	86.4957	0.44559	0.407367	1.02529	0.284304	7.38925	22.1861	49.6883	58.9444
VvHDZ18	VIT_10s0003g04670	29.3961	3.08844	49.0939	21.8316	42.6237	46.7144	18.9804	7.67037	10.2828	24.8864	18.5919	20.6249	61.0875	38.2853	14.6769	11.7471
VvHDZ23	VIT_14s0066g01440	27.1044	15.1419	15.8393	15.3712	34.5527	36.0821	49.6443	44.2679	18.1321	35.8113	16.5413	6.79744	29.2816	41.2405	56.7808	28.8451
VvHDZ25	VIT_15s0021g01880	9.16652	7.76399	3.1915	1.87764	18.9342	24.3941	34.8453	36.5567	23.2392	5.3328	2.08475	1.18891	28.2719	43.7988	50.5903	15.3423
VvHDZ29	VIT_16s0100g00670	2.21261	29.2115	11.978	6.65131	7.76563	5.6932	2.74663	1.38719	4.66155	46.4028	5.1948	1.05968	17.8535	4.19022	11.1922	3.80421
VvHDZ08	VIT_04s0008g03250	19.7554	7.80688	3.46731	2.41866	36.7341	33.8199	27.9992	30.8855	21.594	5.14764	2.32399	1.49906	46.309	38.7264	25.7051	35.0322
VvHDZ21	VIT_13s0019g04320	19.6369	5.87661	34.7519	21.0041	26.9616	24.4695	17.1357	17.5847	12.2709	20.6646	19.6514	13.7241	29.2816	24.9649	11.9711	25.3753
VvHDZ31	VIT_17s0053g00780	31.3716	3.86055	5.27976	5.09191	17.32	15.76	7.05105	5.18158	19.4688	7.03634	3.65686	2.66212	20.7909	11.4238	7.58444	3.6788
VvHDZ32	VIT_18s0001g06430	0.750706	0.08579	0.039401	0.095473	16.6219	21.8302	19.7183	2.32559	0.205657	0.074067	0.034176	0.025846	18.2666	26.7733	11.2742	1.17053
VvHDZ24	VIT_14s0108g00390	17.0292	1.63001	0.039401	0.127298	22.2498	16.5518	0.901878	0.734398	6.68385	0.4444	0.170882	0	25.3805	2.77877	0.983928	1.67218
VvHDZ33	VIT_18s0001g08410	0.632174	0.214475	1.73365	2.7369	5.71516	6.44727	10.3306	6.52798	0.479866	0.4444	3.34928	2.68796	3.21272	6.96899	8.60937	5.43459
VvHDZ10	VIT_04s0079g00480	0.039511	1.41553	7.21042	2.95967	0	0	0.122983	0	0.308485	4.18477	1.43541	0.180921	0.045896	0	0.532961	0
