# Supplementary material for: Evolution and expression analysis reveal the potential role of the HD-Zip gene family in regulation of embryo abortion in grapes (Vitis vinifera L.)
Source: BMC Genomics. 2017 Sep 21;18:744. doi: 10.1186/s12864-017-4110-y (PMC5609062; doi:10.1186/s12864-017-4110-y)
Supplement: Supplementary file 3 — Table S2. Primers used in expression analysis of HD-zip gene family in grape. (XLSX 11 kb) [file 12864_2017_4110_MOESM3_ESM.xlsx]

## Sheet: Sheet1
Table S2 Primers used in expression analysis of HD-zip gene family in grape.
Gene	Gene ID	Forward primer sequences	Reverse primer sequences
VvHDZ1	VIT_00s0299g00100	TCCCTCTTCTGATCGAACCTC	GCTCTCTCCATCTCATGCTCG
VvHDZ2	VIT_00s0732g00010	GAGCCGTCTCTGACGTTGAG	GAAAGTCTCTCAATCTCTACCTCC
VvHDZ3	VIT_01s0011g04870	CGGCAGGAGAAGGGGTTTG	CAGACCTCAACTTGTCTTGGTC
VvHDZ4	VIT_01s0026g01550	TTGAGCAGTCGTTGTTGT	TTCCTACCGTCCATAGATTAC
VvHDZ5	VIT_01s0026g01950	CTTCATGCTGAGATGTTGGCG	CGTCCATGCCACAGAACATG
VvHDZ6	VIT_02s0012g02030	GCTGTCTGCTCACTGTAG	CCATCGGAGGAGAAGGTA
VvHDZ7	VIT_02s0025g02590	AGCGACAAGTATCAGGAAG	TTCAGCACAGCATAGTCTT
VvHDZ8	VIT_04s0008g03250	TGCTCAGAAGACCACAATG	CAGGAGAGGAGTTCACAAG
VvHDZ9	VIT_04s0023g01330	TAGCAGACAACAATGACAAC	CTTATCCTTCCTCTCAGACTC
VvHDZ10	VIT_04s0079g00480	TAATCAGGCTTGTGCGTAT	CGGCTTCCAATTATTCCAG
VvHDZ11	VIT_06s0004g02800	AGTAGTAGCAGTGGTAGCA	TCATTCTCCTCCATCAACAG
VvHDZ12	VIT_07s0191g00180	CTGCCCAACTACAGATGAACAC	CTTGGTCTTCCACCGGGC
VvHDZ13	VIT_08s0007g04200	CCCATATCCAGGGATGGAGG	ATAAGCGTTCCAGCTCCTTCG
VvHDZ14	VIT_08s0007g06670	GGCTCGCTGATAACCTGATGT	AGTTGTTTGGCTAGAGCCAGC
VvHDZ15	VIT_09s0002g03740	CCAGAACAGAAGATGCCGAG	GTGTTGACCGCTCGTCACC
VvHDZ16	VIT_09s0002g04340	CTCTCTCTCTTAGTCTTGCTGG	TGCTCAGCAGTGTGTCTGTG
VvHDZ17	VIT_10s0003g00380	GATAGGCTGAAGCAAGAGT	AGATCAAGTGAAGAGACCAT
VvHDZ18	VIT_10s0003g04670	CAGCAGCTGCAGAGTGCATC	GGACCCAGTCGACAGCAG
VvHDZ19	VIT_10s0116g00680	GCGCACTCAAATGAAGGCCC	CCCAACCCCAAGATCGAGG
VvHDZ20	VIT_12s0059g02310	CGCACCCAGATGAAGACCC	CTAATCCTGGCTGTGCCCC
VvHDZ21	VIT_13s0019g04320	CCGCAGGTGCCGGGAGAA	GAAAGGAACTCCCCCATGGC
VvHDZ22	VIT_13s0156g00260	GTCTGACAACGGGAGCTCC	TGGTGAGGCCGTTATCGTCT
VvHDZ23	VIT_14s0066g01440	CTCCTGAACAGGTACATCTGCT	GCTTGCAGCTTCTCAGTTAAGG
VvHDZ24	VIT_14s0108g00390	GGACTTCCATGGTGTTATCCC	TAGCAATCTGTCTGGGTTGCAG
VvHDZ25	VIT_15s0021g01880	CATGCATCTGAGACGAGAGCG	CGGGTTGAGAGTGTTGTGTTC
VvHDZ26	VIT_15s0048g02000	GGACTCTCTCTTGCTCTCCAA	CCTTCTGCTGAGTTCCAACC
VvHDZ27	VIT_15s0048g02870	TGAAGCAGACAACAGAGAC	CACCACTGATAACTACCACTA
VvHDZ28	VIT_16s0098g01170	TGAATGATGGAGAGCAGAG	AACCATATAGCAACCTGTCT
VvHDZ29	VIT_16s0100g00670	CCCAGATGAAGAACCAGTTGG	GTAGAGCAATGGGACTCGCC
VvHDZ30	VIT_17s0000g05630	TCTGGAGAGTTGTAAGTATGG	CTTGGTCGGCTGTAAGTC
VvHDZ31	VIT_17s0053g00780	GGAGGACCCAGATGAAGGC	CTGTGAAATCGGCCGCCC
VvHDZ32	VIT_18s0001g06430	AGTCGCAGAGCTAAGAGAGCT	CTTCCATTCTCCCAAACTGATGC
VvHDZ33	VIT_18s0001g08410	GAGGTAGAGGTAGAGGTAGAA	TCTCAACAACTCGCAGTC
VvActin	AY680701	CCATCCTTCGTCTTGACCTTGCTG	AGTGGTGAACATGTAACCCCTCTC
pGBKT7- HDZ28		GAATTC-ATGGAGAGCAGAGGGTGTTCG	GGATCC-TTAACTACTCCAGAAGTCCCACAA
pBI221- HDZ28		TCTAGA-ATGGAGAGCAGAGGGTGTTCG	GGTACC-ACTACTCCAGAAGTCCCACAAC
