# Supplementary material for: Evolution and expression analysis reveal the potential role of the HD-Zip gene family in regulation of embryo abortion in grapes (Vitis vinifera L.)
Source: BMC Genomics. 2017 Sep 21;18:744. doi: 10.1186/s12864-017-4110-y (PMC5609062; doi:10.1186/s12864-017-4110-y)
Supplement: Supplementary file 4 — Table S3. Comparison of HD-Zip genes names in this study and in reference [30]. (XLSX 9 kb) [file 12864_2017_4110_MOESM4_ESM.xlsx]

## Sheet: Sheet1
Table S3 Comparison of HD-Zip genes names in this study and in reference [30].
This study	Reference 30
VvHDZ01	Vvhdz4
VvHDZ02	Vvhdz2
VvHDZ03	Vvhdz10
VvHDZ04	Vvhdz19
VvHDZ05	Vvhdz18
VvHDZ06	Vvhdz12
VvHDZ07	Vvhdz17
VvHDZ08	Vvhdz30
VvHDZ09	New
VvHDZ10	Vvhdz29
VvHDZ11	Vvhdz21
VvHDZ12	Vvhdz3
VvHDZ13	Vvhdz28
VvHDZ14	Vvhdz27
VvHDZ15	Vvhdz14
VvHDZ16	Vvhdz15
VvHDZ17	New
VvHDZ18	Vvhdz20
VvHDZ19	Vvhdz11
VvHDZ20	Vvhdz25
VvHDZ21	Vvhdz13
VvHDZ22	Vvhdz1
VvHDZ23	Vvhdz26
VvHDZ24	Vvhdz9
VvHDZ25	Vvhdz16
VvHDZ26	Vvhdz23
VvHDZ27	Vvhdz22
VvHDZ28	Vvhdz31
VvHDZ29	Vvhdz8
VvHDZ30	Vvhdz5
VvHDZ31	Vvhdz24
VvHDZ32	Vvhdz6
VvHDZ33	Vvhdz7
