# Supplementary material for: Evolution and expression analysis reveal the potential role of the HD-Zip gene family in regulation of embryo abortion in grapes (Vitis vinifera L.)
Source: BMC Genomics. 2017 Sep 21;18:744. doi: 10.1186/s12864-017-4110-y (PMC5609062; doi:10.1186/s12864-017-4110-y)
Supplement: Supplementary file 5 — Text 1 Amino acid sequences of grape, maize, rice and Arabidopsis HD-Zip proteins used for phylogenetic analysis. (TXT 82 kb) [file 12864_2017_4110_MOESM5_ESM.txt]

>ANL2
MNFGSLFDNTPGGGSTGARLLSGLSYGNHTAATNVLPGGAMAQAAAAASLFSPPLTKSVYASSGLSLALEQPERGTNRGEASMRNNNNVGGGGDTFDGSVNRRSREEEHESRSGSDNVEGISGEDQDAADKPPRKKRYHRHTPQQIQELESMFKECPHPDEKQRLELSKRLCLETRQVKFWFQNRRTQMKTQLERHENALLRQENDKLRAENMSIREAMRNPICTNCGGPAMLGDVSLEEHHLRIENARLKDELDRVCNLTGKFLGHHHNHHYNSSLELAVGTNNNGGHFAFPPDFGGGGGCLPPQQQQSTVINGIDQKSVLLELALTAMDELVKLAQSEEPLWVKSLDGERDELNQDEYMRTFSSTKPTGLATEASRTSGMVIINSLALVETLMDSNRWTEMFPCNVARATTTDVISGGMAGTINGALQLMNAELQVLSPLVPVRNVNFLRFCKQHAEGVWAVVDVSIDPVRENSGGAPVIRRLPSGCVVQDVSNGYSKVTWVEHAEYDENQIHQLYRPLLRSGLGFGSQRWLATLQRQCECLAILISSSVTSHDNTSITPGGRKSMLKLAQRMTFNFCSGISAPSVHNWSKLTVGNVDPDVRVMTRKSVDDPGEPPGIVLSAATSVWLPAAPQRLYDFLRNERMRCEWDILSNGGPMQEMAHITKGQDQGVSLLRSNAMNANQSSMLILQETCIDASGALVVYAPVDIPAMHVVMNGGDSSYVALLPSGFAVLPDGGIDGGGSGDGDQRPVGGGSLLTVAFQILVNNLPTAKLTVESVETVNNLISCTVQKIRAALQCES
>ATHB12
MEEGDFFNCCFSEISSGMTMNKKKMKKSNNQKRFSEEQIKSLELIFESETRLEPRKKVQVARELGLQPRQVAIWFQNKRARWKTKQLEKEYNTLRANYNNLASQFEIMKKEKQSLVSELQRLNEEMQRPKEEKHHECCGDQGLALSSSTESHNGKSEPEGRLDQGSVLCNDGDYNNNIKTEYFGFEEETDHELMNIVEKADDSCLTSSENWGGFNSDSLLDQSSSNYPNWWEFWS
>ATHB13
MSCNNGMSFFPSNFMIQTSYEDDHPHQSPSLAPLLPSCSLPQDLHGFASFLGKRSPMEGCCDLETGNNMNGEEDYSDDGSQMGEKKRRLNMEQVKTLEKNFELGNKLEPERKMQLARALGLQPRQIAIWFQNRRARWKTKQLEKDYDTLKRQFDTLKAENDLLQTHNQKLQAEIMGLKNREQTESINLNKETEGSCSNRSDNSSDNLRLDISTAPPSNDSTLTGGHPPPPQTVGRHFFPPSPATATTTTTTMQFFQNSSSGQSMVKEENSISNMFCAMDDHSGFWPWLDQQQYN
>ATHB16
MKRLSSSDSMCGLISTSTDEQSPRGYGSNYQSMLEGYDEDATLIEEYSGNHHHMGLSEKKRRLKVDQVKALEKNFELENKLEPERKTKLAQELGLQPRQVAVWFQNRRARWKTKQLEKDYGVLKGQYDSLRHNFDSLRRDNDSLLQEISKIKAKVNGEEDNNNNKAITEGVKEEEVHKTDSIPSSPLQFLEHSSGFNYRRSFTDLRDLLPNSTVVEAGSSDSCDSSAVLNDETSSDNGRLTPPVTVTGGSFLQFVKTEQTEDHEDFLSGEEACGFFSDEQPPSLHWYSASDHWT
>ATHB17
MIKLLFTYICTYTYKLYALYHMDYACVCMYKYKGIVTLQVCLFYIKLRVFLSNFTFSSSILALKNPNNSLIKIMAILPENSSNLDLTISVPGFSSSPLSDEGSGGGRDQLRLDMNRLPSSEDGDDEEFSHDDGSAPPRKKLRLTREQSRLLEDSFRQNHTLNPKQKEVLAKHLMLRPRQIEVWFQNRRARSKLKQTEMECEYLKRWFGSLTEENHRLHREVEELRAMKVGPTTVNSASSLTMCPRCERVTPAASPSRAVVPVPAKKTFPPQERDR
>ATHB18
MALSPNSSSLDLTISIPSFSPSPSLGDHHGMRDFDINQTPKTEEDREWMIGATPHVNEDDSNSGGRRRKKLRLTKEQSHLLEESFIQNHTLTPKQKKDLATFLKLSQRQVEVWFQNRRARSKLKHTEMECEYLKRWFGSLKEQNRRLQIEVEELRALKPSSTSALTMCPRCERVTDAVDNDSNAVQEGAVLSSRSRMTISSSSSLC
>ATHB1
MESNSFFFDPSASHGNSMFFLGNLNPVVQGGGARSMMNMEETSKRRPFFSSPEDLYDDDFYDDQLPEKKRRLTTEQVHLLEKSFETENKLEPERKTQLAKKLGLQPRQVAVWFQNRRARWKTKQLERDYDLLKSTYDQLLSNYDSIVMDNDKLRSEVTSLTEKLQGKQETANEPPGQVPEPNQLDPVYINAAAIKTEDRLSSGSVGSAVLDDDAPQLLDSCDSYFPSIVPIQDNSNASDHDNDRSCFADVFVPTTSPSHDHHGESLAFWGWP
>ATHB20
MYVFDPTTEAGLRLEMAFPQHGFMFQQLHEDNSQDQLPSCPPHLFNGGGNYMMNRSMSLMNVQEDHNQTLDEENLSDDGAHTMLGEKKKRLQLEQVKALEKSFELGNKLEPERKIQLAKALGMQPRQIAIWFQNRRARWKTRQLERDYDSLKKQFESLKSDNASLLAYNKKLLAEVMALKNKECNEGNIVKREAEASWSNNGSTENSSDINLEMPRETITTHVNTIKDLFPSSIRSSAHDDDHHQNHEIVQEESLCNMFNGIDETTPAGYWAWSDPNHNHHHHQFN
>ATHB21
MNNQNVDDHNLLLISQLYPNVYTPLVPQQGGEAKPTRRRKRKSKSVVVAEEGENEGNGWFRKRKLSDEQVRMLEISFEDDHKLESERKDRLASELGLDPRQVAVWFQNRRARWKNKRVEDEYTKLKNAYETTVVEKCRLDSEVIHLKEQLYEAEREIQRLAKRVEGTLSNSPISSSVTIEANHTTPFFGDYDIGFDGEADENLLYSPDYIDGLDWMSQFM
>ATHB22
MEYWSSSFIDGASSSSFISPFYNFDHFSGNQDNRCLGTMMGAQQDILHVPLAMVESGYGEESNSFNGQEKKKKKMTSEQLKFLERSFQEEIKLNPDRKMKLNPDRKMKLSKELGLQPRQIAVWFQNRKARWKNKQLEHLYESLRQEFDIVSREKELLQEELIQLKSMIREDSSCKKKQTWEKACS
>ATHB23
MSCNNNGLAFFPENFSLQNHHQEEEDHPQLLQDFHGFLGKRSPMNNVQGFCNLDMNGDEEYSDDGSKMGEKKRRLNMEQLKALEKDFELGNKLESDRKLELARALGLQPRQIAIWFQNRRARSKTKQLEKDYDMLKRQFESLRDENEVLQTQNQKLQAQVMALKSREPIESINLNKETEGSCSDRSENISGDIRPPEIDSQFALGHPPTTTTMQFFQNSSSEQRMVKEENSISNMFCGIDDQSGFWPWLDQQQYN
>ATHB2
MMFEKDDLGLSLGLNFPKKQINLKSNPSVSVTPSSSSFGLFRRSSWNESFTSSVPNSDSSQKETRTFIRGIDVNRPPSTAEYGDEDAGVSSPNSTVSSSTGKRSEREEDTDPQGSRGISDDEDGDNSRKKLRLSKDQSAILEETFKDHSTLNPKQKQALAKQLGLRARQVEVWFQNRRARTKLKQTEVDCEFLRRCCENLTEENRRLQKEVTELRALKLSPQFYMHMSPPTTLTMCPSCEHVSVPPPQPQAATSAHHRSLPVNAWAPATRISHGLTFDALRPRS
>ATHB3
MYMYEEERNNINNNQEGLRLEMAFPQHGFMFQQLHEDNAHHLPSPTSLPSCPPHLFYGGGGNYMMNRSMSFTGVSDHHHLTQKSPTTTNNMNDQDQVGEEDNLSDDGSHMMLGEKKKRLNLEQVRALEKSFELGNKLEPERKMQLAKALGLQPRQIAIWFQNRRARWKTKQLERDYDSLKKQFDVLKSDNDSLLAHNKKLHAELVALKKHDRKESAKIKREFAEASWSNNGSTENNHNNNSSDANHVSMIKDLFPSSIRSATATTTSTHIDHQIVQDQDQGFCNMFNGIDETTSASYWAWPDQQQQHHNHHQFN
>ATHB40
MNYTVDDQNMAFISQLYPDVYTQIVQPVGEVKQPKRRRKKTKGSVASADGGNGLFRKRKLTDEQVNMLEMSFGDEHKLESERKDRLAAELGLDPRQVAVWFQNRRARWKNKRLEEEYNKLKNSHDNVVVDKCRLESEVIQLKEQLYDAEREIQRLAERVEGGSSNSPISSSVSVEANETPFFGDYKVGDDGDDYDHLFYPVPENSYIDEAEWMSLYI
>ATHB4
MGERDDGLGLSLSLGNSQQKEPSLRLNLMPLTTSSSSSSFQHMHNQNNNSHPQKIHNISWTHLFQSSGIKRTTAERNSDAGSFLRGFNVNRAQSSVAVVDLEEEAAVVSSPNSAVSSLSGNKRDLAVARGGDENEAERASCSRGGGSGGSDDEDGGNGDGSRKKLRLSKDQALVLEETFKEHSTLNPKQKLALAKQLNLRARQVEVWFQNRRARTKLKQTEVDCEYLKRCCDNLTEENRRLQKEVSELRALKLSPHLYMHMTPPTTLTMCPSCERVSSSAATVTAAPSTTTTPTVVGRPSPQRLTPWTAISLQQKSGR
>ATHB51
MEWSTTSNVENVRVAFMPPPWPESSSFNSLHSFNFDPYAAGNSYTPGDTQTGPVISVPESEKIMNAYRFPNNNNEMIKKKRLTSGQLASLERSFQEEIKLDSDRKVKLSRELGLQPRQIAVWFQNRRARWKAKQLEQLYDSLRQEYDVVSREKQMLHDEVKKLRALLRDQGLIKKQISAGTIKVSGEEDTVEISSVVVAHPRTENMNANQITGGNQVYGQYNNPMLVASSGWPSYP
>ATHB52
MENSQSQGKNKKKRLTQDQVRQLEKCFTMNKKLEPDLKLQLSNQLGLPQRQVAVWFQNKRARFKTQSLEVQHCTLQSKHEAALSDKAKLEHQVQFLQDELKRARNQLALFTNQDSPVDNSNLGSCDEDHDDQVVVFDELYACFVSNGHGSSSTSWV
>ATHB53
MDHGRLMDDQMMLGSQVYPYTTQPQNSHCIIVNQIDGGEESKPVKRRRKRRSKGSSATNEEDVAEIGGMLRKRKLTDEQVNMLEYSFGNEHKLESGRKEKIAGELGLDPRQVAVWFQNRRARWKNKKLEEEYAKLKNHHDNVVLGQCQLESQILKLTEQLSEAQSEIRKLSERLEEMPTNSSSSSLSVEANNAPTDFELAPETNYNIPFYMLDNNYLQSMEYWDGLYV
>ATHB54
MENSDTDSEVFFWFQNQNQNHSHKFPSSCFPPSSHSAFYGSSSMINTETATMDEEDVCESYMMREITKKRKLTPIQLRLLEESFEEEKRLEPDRKLWLAEKLGLQPSQVAVWFQNRRARYKTKQLEHDCDSLKASYAKLKTDWDILFVQNQTLKSKVQFLNRLTSHYFQESVQNFDDTFKQVDLLKEKLKMQENLETQSIERKRLGEEGSSVKSDNTQYSEEEGLENQYSFPELAVLGFYYDPTLTASNLRQEPLKVTCADQMTQIQISDVTEPASSAHKKIEVTQRSSSMSRKRDKPYTNRHTPARISKRRRPWAPSSSEHDEIIDKPITKPPPPPALVVMGLPANCSVLELKSRFEIYGSISRIRIHKDGIGSVSYRTAESAEAAIAGSHEPSFGISIDSKKLEVVWATDPLVKWKEGVTAGEGKERTSSFSSKLLRPVMPLRKHGRSSRLASAIVNPRSDNTKGISGDGGISSPATTSEVKQRNIVTYDDIV
>ATHB5
MKRSRGSSDSLSGFLPIRHSTTDKQISPRPTTTGFLYSGAGDYSQMFDALEDDGSLEDLGGVGHASSTAAEKKRRLGVEQVKALEKNFEIDNKLEPERKVKLAQELGLQPRQVAIWFQNRRARWKTKQLERDYGVLKSNFDALKRNRDSLQRDNDSLLGQIKELKAKLNVEGVKGIEENGALKAVEANQSVMANNEVLELSHRSPSPPPHIPTDAPTSELAFEMFSIFPRTENFRDDPADSSDSSAVLNEEYSPNTVEAAGAVAATTVEMSTMGCFSQFVKMEEHEDLFSGEEACKLFADNEQWYCSDQWNS
>ATHB6
MMKRLSSSDSVGGLISLCPTTSTDEQSPRRYGGREFQSMLEGYEEEEEAIVEERGHVGLSEKKRRLSINQVKALEKNFELENKLEPERKVKLAQELGLQPRQVAVWFQNRRARWKTKQLEKDYGVLKTQYDSLRHNFDSLRRDNESLLQEISKLKTKLNGGGGEEEEEENNAAVTTESDISVKEEEVSLPEKITEAPSSPPQFLEHSDGLNYRSFTDLRDLLPLKAAASSFAAAAGSSDSSDSSALLNEESSSNVTVAAPVTVPGGNFFQFVKMEQTEDHEDFLSGEEACEFFSDEQPPSLHWYSTVDHWN
>ATHB7
MTEGGEYSPAMMSAEPFLTMKKMKKSNHNKNNQRRFSDEQIKSLEMMFESETRLEPRKKVQLARELGLQPRQVAIWFQNKRARWKSKQLETEYNILRQNYDNLASQFESLKKEKQALVSELQRLKEATQKKTQEEERQCSGDQAVVALSSTHHESENEENRRRKPEEVRPEMEMKDDKGHHGVMCDHHDYEDDDNGYSNNIKREYFGGFEEEPDHLMNIVEPADSCLTSSDDWRGFKSDTTTLLDQSSNNYPWRDFWS
>ATHB8
MGGGSNNSHNMDNGKYVRYTPEQVEALERLYNDCPKPSSMRRQQLIRECPILSNIEPKQIKVWFQNRRCREKQRKEASRLQAVNRKLTAMNKLLMEENDRLQKQVSHLVYENSYFRQHPQNQGNLATTDTSCESVVTSGQHHLTPQHQPRDASPAGLLSIADETLTEFISKATGTAVEWVQMPGMKPGPDSIGIVAISHGCTGIAARACGLVGLDPTRVAEILKDKPCWLRDCRSLDIVNVLSTANGGTLELIYMQLYAPTTLAPARDFWMLRYTSVMEDGSLVICERSLNNTQNGPSMPPSPHFVRAEILPSGYLIRPCEGGGSILHIVDHFDLEPWSVPEVLRSLYESSTLLAQRTTMAALRYLRQISQEISQPNVTGWGRRPAALRALSQRLSKGFNEAVNGFSDEGWSILESDGIDDVTLLVNSSPTKMMMTSSLPFANGYTSMPSAVLCAKASMLLQNVPPSILLRFLREHRQEWADNSIDAYSAAAIKAGPCSLPIPRPGSFGGQVILPLAHTIENEEFMEVIKLESLGHYQEDMMMPADIFLLQMCSGVDENAVESCAELIFAPIDASFSDDAPIIPSGFRIIPLDSKSEGLSPNRTLDLASALDVGSRTAGDSCGSRGNSKSVMTIAFQLAFEMHMQENVASMARQYVRSVIASVQRVALALSPSSHQLSGLRPPPASPEAHTLARWISHSYRCYLGVDLLKPHGTDLLKSLWHHPDAVMCCSLKALSPVFTFANQAGLDMLETTLVALQDITLDKIFDNNNGKKTLSSEFPQIMQQGFMCMDGGICMSSMGRAVTYEKAVGWKVLNDDEDPHCICFMFLNWSFI
>ATML1
MYHPNMFESHHHMFDMTPKNSENDLGITGSHEEDFETKSGAEVTMENPLEEELQDPNQRPNKKKRYHRHTQRQIQELESFFKECPHPDDKQRKELSRELSLEPLQVKFWFQNKRTQMKAQHERHENQILKSENDKLRAENNRYKDALSNATCPNCGGPAAIGEMSFDEQHLRIENARLREEIDRISAIAAKYVGKPLMANSSSFPQLSSSHHIPSRSLDLEVGNFGNNNNSHTGFVGEMFGSSDILRSVSIPSEADKPMIVELAVAAMEELVRMAQTGDPLWVSSDNSVEILNEEEYFRTFPRGIGPKPIGLRSEASRESTVVIMNHINLIEILMDVNQWSSVFCGIVSRALTLEVLSTGVAGNYNGALQVMTAEFQVPSPLVPTRENYFVRYCKQHSDGIWAVVDVSLDSLRPSPITRSRRRPSGCLIQELQNGYSKVTWVEHIEVDDRSVHNMYKPLVNTGLAFGAKRWVATLDRQCERLASSMASNIPACDLSVITSPEGRKSMLKLAERMVMSFCTGVGASTAHAWTTLSTTGSDDVRVMTRKSMDDPGRPPGIVLSAATSFWIPVAPKRVFDFLRDENSRSEWDILSNGGLVQEMAHIANGRDPGNSVSLLRVNSGNSGQSNMLILQESCTDASGSYVIYAPVDIIAMNVVLSGGDPDYVALLPSGFAILPDGSARGGGGSANASAGAGVEGGGEGNNLEVVTTTGSCGGSLLTVAFQILVDSVPTAKLSLGSVATVNSLIKCTVERIKAALACDGA
>CNA
MAMSCKDGKLGCLDNGKYVRYTPEQVEALERLYHDCPKPSSIRRQQLIRECPILSNIEPKQIKVWFQNRRCREKQRKEASRLQAVNRKLTAMNKLLMEENDRLQKQVSQLVHENSYFRQHTPNPSLPAKDTSCESVVTSGQHQLASQNPQRDASPAGLLSIAEETLAEFLSKATGTAVEWVQMPGMKPGPDSIGIIAISHGCTGVAARACGLVGLEPTRVAEIVKDRPSWFRECRAVEVMNVLPTANGGTVELLYMQLYAPTTLAPPRDFWLLRYTSVLEDGSLVVCERSLKSTQNGPSMPLVQNFVRAEMLSSGYLIRPCDGGGSIIHIVDHMDLEACSVPEVLRPLYESPKVLAQKTTMAALRQLKQIAQEVTQTNSSVNGWGRRPAALRALSQRLSRGFNEAVNGFTDEGWSVIGDSMDDVTITVNSSPDKLMGLNLTFANGFAPVSNVVLCAKASMLLQNVPPAILLRFLREHRSEWADNNIDAYLAAAVKVGPCSARVGGFGGQVILPLAHTIEHEEFMEVIKLEGLGHSPEDAIVPRDIFLLQLCSGMDENAVGTCAELIFAPIDASFADDAPLLPSGFRIIPLDSAKEVSSPNRTLDLASALEIGSAGTKASTDQSGNSTCARSVMTIAFEFGIESHMQEHVASMARQYVRGIISSVQRVALALSPSHISSQVGLRTPLGTPEAQTLARWICQSYRGYMGVELLKSNSDGNESILKNLWHHTDAIICCSMKALPVFTFANQAGLDMLETTLVALQDISLEKIFDDNGRKTLCSEFPQIMQQGFACLQGGICLSSMGRPVSYERAVAWKVLNEEENAHCICFVFINWSFV
>FWA
MNGQGDLDAVGNIPKPGEAEGDEIDMINDMSGVNDQDGGRMRRTHRRTAYQTQELENFYMENPHPTEEQRYELGQRLNMGVNQVKNWFQNKRNLEKINNDHLENVTLREEHDRLLATQDQLRSAMLRSLCNICGKATNCGDTEYEVQKLMAENANLEREIDQFNSRYLSHPKQRMVSTSEQAPSSSSNPGINATPVLDFSGGTRTSEKETSIFLNLAITALRELITLGEVDCPFWMIDPIVRSKGVSKIYEKYRSSFNNVTKPPGQIVEASRAKGLVPMTCVTLVKTLMDTGKWVNVFAPIVPVASTHKVLSTGSGGTKSGSLQQIQAEFQVISPLVPKRKVTFIRYCKEIRQGLWVVVDVTPTQNPTLLPYGCSKRLPSGLIIDDLSNGYSQVTWIEQAEYNESHIHQLYQPLIGYGIGLGAKRWLATLQRHCESLSTLSSTNLTEISPGLSAKGATEIVKLAQRMTLNYYRGITSPSVDKWQKIQVENVAQNMSFMIRKNVNEPGELTGIVLSASTSVWLPVNQHTLFAFISHLSFRHEWDILTNDTTMEETIRIQKAKRHGNIISLLKIVNNGMLVLQEIWNDASGAMVVYAPVETNSIELVKRGENSDSVKFLPSGFSIVPDGVNGSYHRGNTGGGCLLTFGLQILVGINPTAALIQGTVKSVETLMAHTIVKIKSALDLQT
>GL2
MSMAVDMSSKQPTKDFFSSPALSLSLAGIFRNASSGSTNPEEDFLGRRVVDDEDRTVEMSSENSGPTRSRSEEDLEGEDHDDEEEEEEDGAAGNKGTNKRKRKKYHRHTTDQIRHMEALFKETPHPDEKQRQQLSKQLGLAPRQVKFWFQNRRTQIKAIQERHENSLLKAELEKLREENKAMRESFSKANSSCPNCGGGPDDLHLENSKLKAELDKLRAALGRTPYPLQASCSDDQEHRLGSLDFYTGVFALEKSRIAEISNRATLELQKMATSGEPMWLRSVETGREILNYDEYLKEFPQAQASSFPGRKTIEASRDAGIVFMDAHKLAQSFMDVGQWKETFACLISKAATVDVIRQGEGPSRIDGAIQLMFGEMQLLTPVVPTREVYFVRSCRQLSPEKWAIVDVSVSVEDSNTEKEASLLKCRKLPSGCIIEDTSNGHSKVTWVEHLDVSASTVQPLFRSLVNTGLAFGARHWVATLQLHCERLVFFMATNVPTKDSLGVTTLAGRKSVLKMAQRMTQSFYRAIAASSYHQWTKITTKTGQDMRVSSRKNLHDPGEPTGVIVCASSSLWLPVSPALLFDFFRDEARRHEWDALSNGAHVQSIANLSKGQDRGNSVAIQTVKSREKSIWVLQDSSTNSYESVVVYAPVDINTTQLVLAGHDPSNIQILPSGFSIIPDGVESRPLVITSTQDDRNSQGGSLLTLALQTLINPSPAAKLNMESVESVTNLVSVTLHNIKRSLQIEDC
>HAT14
MELALSLGDNTKKQFSFMEKNSKINNPSVSSTSTSEKDLGFCMALDVAFGGHRSLSSSSSPSVEDEKKKPAPRAKKSDEFRVSSSVDPPLQLQLHFPNWLPENSKGRQGGRMPLGAATVVEEEEEEEEAVPSMSVSPPDSVTSSFQLDFGIKSYGYERRSNKRDIDDEVERSASRASNEDNDDENGSTRKKLRLSKDQSAFLEDSFKEHSTLNPKQKIALAKQLNLRPRQVEVWFQNRRARTKLKQTEVDCEYLKRCCESLTEENRRLQKEVKELRTLKTSTPFYMQLPATTLTMCPSCERVATSAAQPSTSAAHNLCLSTSSLIPVKPRPAKQVS
>HAT1
MMMGKEDLGLSLSLGFAQNHPLQLNLKPTSSPMSNLQMFPWNQTLVSSSDQQKQQFLRKIDVNSLPTTVDLEEETGVSSPNSTISSTVSGKRRSTEREGTSGGGCGDDLDITLDRSSSRGTSDEEEDYGGETCRKKLRLSKDQSAVLEDTFKEHNTLNPKQKLALAKKLGLTARQVEVWFQNRRARTKLKQTEVDCEYLKRCVEKLTEENRRLEKEAAELRALKLSPRLYGQMSPPTTLLMCPSCERVAGPSSSNHNQRSVSLSPWLQMAHGSTFDVMRPRS
>HAT22
MGLDDSCNTGLVLGLGLSPTPNNYNHAIKKSSSTVDHRFIRLDPSLTLSLSGESYKIKTGAGAGDQICRQTSSHSGISSFSSGRVKREREISGGDGEEEAEETTERVVCSRVSDDHDDEEGVSARKKLRLTKQQSALLEDNFKLHSTLNPKQKQALARQLNLRPRQVEVWFQNRRARTKLKQTEVDCEFLKKCCETLTDENRRLQKELQDLKALKLSQPFYMHMPAATLTMCPSCERLGGGGVGGDTTAVDEETAKGAFSIVTKPRFYNPFTNPSAAC
>HAT2
MMMGKEDLGLSLSLGFSQNHNPLQMNLNPNSSLSNNLQRLPWNQTFDPTSDLRKIDVNSFPSTVNCEEDTGVSSPNSTISSTISGKRSEREGISGTGVGSGDDHDEITPDRGYSRGTSDEEEDGGETSRKKLRLSKDQSAFLEETFKEHNTLNPKQKLALAKKLNLTARQVEVWFQNRRARTKLKQTEVDCEYLKRCVEKLTEENRRLQKEAMELRTLKLSPQFYGQMTPPTTLIMCPSCERVGGPSSSNHHHNHRPVSINPWVACAGQVAHGLNFEALRPRS
>HAT3
MSERDDGLGLSLSLSLGFNQKDPSSRLNPMPLASYASSSHMQHMQQSNYNHPQKIQNTWINMFQSSERNSDMRSFLRGIDVNRAPSTVVVDVEDEGAGVSSPNSTVSSVMSGKKSERELMAAAGAVGGGRVEDNEIERASCSLGGGSDDEDGSGNGDDSSRKKLRLSKEQALVLEETFKEHSTLNPKQKMALAKQLNLRTRQVEVWFQNRRARTKLKQTEVDCEYLKRCCENLTDENRRLQKEVSELRALKLSPHLYMHMKPPTTLTMCPSCERVAVTSSSSSVAPPVMNSSSPMGPMSPWAAMPLRQRPAAGSH
>HAT9
MGFDDTCNTGLVLGLGPSPIPNNYNSTIRQSSVYKLEPSLTLCLSGDPSVTVVTGADQLCRQTSSHSGVSSFSSGRVVKRERDGGEESPEEEEMTERVISDYHEDEEGISARKKLRLTKQQSALLEESFKDHSTLNPKQKQVLARQLNLRPRQVEVWFQNRRARTKLKQTEVDCEFLKKCCETLADENIRLQKEIQELKTLKLTQPFYMHMPASTLTKCPSCERIGGGGGGNGGGGGGSGATAVIVDGSTAKGAFSISSKPHFFNPFTNPSAAC
>HDG10
MDSSHNDSSSDEEGIDSNNRRHHSNHQVQRLEAFFHECPHPDDSQRRQLGNELNLKHKQIKFWFQNRRTQARIHNEKADNIALRVENMKIRCVNEAMEKALETVLCPPCGGPHGKEEQLCNLQKLRTKNVILKTEYERLSSYLTKHGGYSIPSVDALPDLHGPSTYGSTSNNRPASYGSSSNHLPQQSSLLRRPFTRELINTTPLPKPVLLQHFQQLSQLEKNRMFEIAKNAVAEVMSLIQMEHSMWIKSTIDGRAIIDPGNYKRYFTKNSHLKSRSALQSHHESSMEVVVVQMDARNLVDMFLNTEKWARLFPTIVTEAKTIHVLDSMDHPRQTFSRVVYEQLHILSPLVLPREFIILRTCQQMKEDLWLIADVSCYLQNVEFESTAPICTKRPSGVLIQALPHGRSKVTWIEHVEVTDKVWPHQLYRDLLYGGFGYGARRWTATLQRMCERLSLYSMTDFPPTDYPGVVKTIEGRRSVMSLGERMLKNFAWIMKMSDKLDLPQQSGANNSGVRISVRTNTEAGQPPGLIVCAGSSLSLPLPPLQVYDFLRNLEVRHQWDVHCQGNPVTEAARFVTGPDQKNNVTFLQPSSVGEYKLMILQDGFIDALGGMVVYAPMNLNTAYSAISGQVDPSTIPILPSGFIISRDSHPSSSEVDGGSMTLLTLAFQIFVTGPSYYTDLNLKDSATTVNTLVSSAVQRIKAMLNCE
>HDG11
MSFVVGVGGSGSGSGGDGGGSHHHDGSETDRKKKRYHRHTAQQIQRLESSFKECPHPDEKQRNQLSRELGLAPRQIKFWFQNRRTQLKAQHERADNSALKAENDKIRCENIAIREALKHAICPNCGGPPVSEDPYFDEQKLRIENAHLREELERMSTIASKYMGRPISQLSTLHPMHISPLDLSMTSLTGCGPFGHGPSLDFDLLPGSSMAVGPNNNLQSQPNLAISDMDKPIMTGIALTAMEELLRLLQTNEPLWTRTDGCRDILNLGSYENVFPRSSNRGKNQNFRVEASRSSGIVFMNAMALVDMFMDCVKWTELFPSIIAASKTLAVISSGMGGTHEGALHLLYEEMEVLSPLVATREFCELRYCQQTEQGSWIVVNVSYDLPQFVSHSQSYRFPSGCLIQDMPNGYSKVTWVEHIETEEKELVHELYREIIHRGIAFGADRWVTTLQRMCERFASLSVPASSSRDLGGVILSPEGKRSMMRLAQRMISNYCLSVSRSNNTRSTVVSELNEVGIRVTAHKSPEPNGTVLCAATTFWLPNSPQNVFNFLKDERTRPQWDVLSNGNAVQEVAHISNGSHPGNCISVLRGSNATHSNNMLILQESSTDSSGAFVVYSPVDLAALNIAMSGEDPSYIPLLSSGFTISPDGNGSNSEQGGASTSSGRASASGSLITVGFQIMVSNLPTAKLNMESVETVNNLIGTTVHQIKTALSGPTASTTA
>HDG12
MEFLGDSQNHDSSETEKKNKKKKRFHRHTPHQIQRLESTFNECQHPDEKQRNQLSRELGLAPRQIKFWFQNRRTQKKAQHERADNCALKEENDKIRCENIAIREAIKHAICPSCGDSPVNEDSYFDEQKLRIENAQLRDELERVSSIAAKFLGRPISHLPPLLNPMHVSPLELFHTGPSLDFDLLPGSCSSMSVPSLPSQPNLVLSEMDKSLMTNIAVTAMEELLRLLQTNEPLWIKTDGCRDVLNLENYENMFTRSSTSGGKKNNLGMEASRSSGVVFTNAITLVDMLMNSVKLTELFPSIVASSKTLAVISSGLRGNHGDALHLMIEELQVLSPLVTTREFCVLRYCQQIEHGTWAIVNVSYEFPQFISQSRSYRFPSGCLIQDMSNGYSKVTWVEHGEFEEQEPIHEMFKDIVHKGLAFGAERWIATLQRMCERFTNLLEPATSSLDLGGVIPSPEGKRSIMRLAHRMVSNFCLSVGTSNNTRSTVVSGLDEFGIRVTSHKSRHEPNGMVLCAATSFWLPISPQNVFNFLKDERTRPQWDVLSNGNSVQEVAHITNGSNPGNCISVLRGFNASSSQNNMLILQESCIDSSSAALVIYTPVDLPALNIAMSGQDTSYIPILPSGFAISPDGSSKGGGSLITVGFQIMVSGLQPAKLNMESMETVNNLINTTVHQIKTTLNCPSTA
>HDG1
MNFNGFLDDGAGASKLLSDAPYNNHFSFSAVDTMLGSAAIAPSQSLPFSSSGLSLGLQTNGEMSRNGEIMESNVSRKSSRGEDVESRSESDNAEAVSGDDLDTSDRPLKKKKRYHRHTPKQIQDLESVFKECAHPDEKQRLDLSRRLNLDPRQVKFWFQNRRTQMKTQIERHENALLRQENDKLRAENMSVREAMRNPMCGNCGGPAVIGEISMEEQHLRIENSRLKDELDRVCALTGKFLGRSNGSHHIPDSALVLGVGVGSGGCNVGGGFTLSSPLLPQASPRFEISNGTGSGLVATVNRQQPVSVSDFDQRSRYLDLALAAMDELVKMAQTREPLWVRSSDSGFEVLNQEEYDTSFSRCVGPKQDGFVSEASKEAGTVIINSLALVETLMDSERWAEMFPSMVSRTSTTEIISSGMGGRNGALHLMHAELQLLSPLVPVRQVSFLRFCKQHAEGVWAVVDVSIDSIREGSSSSCRRLPSGCLVQDMANGYSKVTWIEHTEYDENHIHRLYRPLLRCGLAFGAHRWMAALQRQCECLTILMSSTVSTSTNPSPINCNGRKSMLKLAKRMTDNFCGGVCASSLQKWSKLNVGNVDEDVRIMTRKSVNNPGEPPGIILNAATSVWMPVSPRRLFDFLGNERLRSEWDILSNGGPMKEMAHIAKGHDRSNSVSLLRASAINANQSSMLILQETSIDAAGAVVVYAPVDIPAMQAVMNGGDSAYVALLPSGFAILPNGQAGTQRCAAEERNSIGNGGCMEEGGSLLTVAFQILVNSLPTAKLTVESVETVNNLISCTVQKIKAALHCDST
>HDG2
MFEPNMLLAAMNNADSNNHNYNHEDNNNEGFLRDDEFDSPNTKSGSENQEGGSGNDQDPLHPNKKKRYHRHTQLQIQEMEAFFKECPHPDDKQRKQLSRELNLEPLQVKFWFQNKRTQMKNHHERHENSHLRAENEKLRNDNLRYREALANASCPNCGGPTAIGEMSFDEHQLRLENARLREEIDRISAIAAKYVGKPVSNYPLMSPPPLPPRPLELAMGNIGGEAYGNNPNDLLKSITAPTESDKPVIIDLSVAAMEELMRMVQVDEPLWKSLVLDEEEYARTFPRGIGPRPAGYRSEASRESAVVIMNHVNIVEILMDVNQWSTIFAGMVSRAMTLAVLSTGVAGNYNGALQVMSAEFQVPSPLVPTRETYFARYCKQQGDGSWAVVDISLDSLQPNPPARCRRRASGCLIQELPNGYSKVTWVEHVEVDDRGVHNLYKHMVSTGHAFGAKRWVAILDRQCERLASVMATNISSGEVGVITNQEGRRSMLKLAERMVISFCAGVSASTAHTWTTLSGTGAEDVRVMTRKSVDDPGRPPGIVLSAATSFWIPVPPKRVFDFLRDENSRNEWDILSNGGVVQEMAHIANGRDTGNCVSLLRVNSANSSQSNMLILQESCTDPTASFVIYAPVDIVAMNIVLNGGDPDYVALLPSGFAILPDGNANSGAPGGDGGSLLTVAFQILVDSVPTAKLSLGSVATVNNLIACTVERIKASMSCETA
>HDG3
MSQSNMVPVANNGDNNNDNENNNNNNNNGGTDNTNAGNDSGDQDFDSGNTSSGNHGEGLGNNQAPRHKKKKYNRHTQLQISEMEAFFRECPHPDDKQRYDLSAQLGLDPVQIKFWFQNKRTQNKNQQERFENSELRNLNNHLRSENQRLREAIHQALCPKCGGQTAIGEMTFEEHHLRILNARLTEEIKQLSVTAEKISRLTGIPVRSHPRVSPPNPPPNFEFGMGSKGNVGNHSRETTGPADANTKPIIMELAFGAMEELLVMAQVAEPLWMGGFNGTSLALNLDEYEKTFRTGLGPRLGGFRTEASRETALVAMCPTGIVEMLMQENLWSTMFAGIVGRARTHEQIMADAAGNFNGNLQIMSAEYQVLSPLVTTRESYFVRYCKQQGEGLWAVVDISIDHLLPNINLKCRRRPSGCLIQEMHSGYSKVTWVEHVEVDDAGSYSIFEKLICTGQAFAANRWVGTLVRQCERISSILSTDFQSVDSALTNHGKMSMLKIAERIARTFFAGMTNATGSTIFSGVEGEDIRVMTMKSVNDPGKPPGVIICAATSFWLPAPPNTVFDFLREATHRHNWDVLCNGEMMHKIAEITNGIDKRNCASLLRHGHTSKSKMMIVQETSTDPTASFVLYAPVDMTSMDITLHGGGDPDFVVILPSGFAIFPDGTGKPGGKEGGSLLTISFQMLVESGPEARLSVSSVATTENLIRTTVRRIKDLFPCQTA
>HDG4
METKDKKEKGHMVLNSDNVFGSVSSSPTTTIQNPNYFTSFENPNFPYIFPKEEYEVMSKIESGSGKSTGSGHDPVENTAIEQEPPAAKKKRYHRHTASQIQQMEALFKENAHPDTKTRLRLSKKLGLSPIQVKFWFQNKRTQIKAQQSRSDNAKLKAENETLKTESQNIQSNFQCLFCSTCGHNLRLENARLRQELDRLRSIVSMRNPSPSQEITPETNKNNNDNMLIAEEEKAIDMELAVSCARELAKMCDINEPLWNKKRLDNESVCLNEEEYKKMFLWPLMNDDDRFRREASRANAVIMLNCITLVKAFLDADKWSEMFFPIVSSAKTAQIISSGASGPSGTLLLMFAELQVVSPLVPTREAYFLRYVEQNAEEGKWMVVDFPIDRIKPASATTTDQYRRKPSGCIIQAMRNGYSQVTWVEHVEVEEKHVQDEVVREFVESGVAFGAERWLSVLKRQCERMASLMATNITDLGVIPSVEARKNLMKLSQRMVKTFCLNIINSHGQAPTKDTVKIVSRKVCGGLVPCAVSVTLLPYSHQQVFDLLRDNQRLSQLEILFMGSSFQEVAHIANGSHLGNSISLLRINVESNSSHNVELMLQETCTDNSGSLLVYSTVDPVAVQLAMNGEDPSEIPLLPVGFSVVPVNPSDGVEGSSVSSPSCLLTVAIQVLGSNVTTERLDLSTVSVINHRICATVNRITSALVNDVGN
>HDG5
MLTMGEGNVMTSNNRFASPPQQPSSSSPGTIQNPNFNFIPFNSYSSIIPKEEHGMMSMMMMMGDGTVEEMMENGSAGGSFGSGSEQAEDPKFGNESDVNELHDDEQPPPAKKKRYHRHTNRQIQEMEALFKENPHPDDKQRKRLSAELGLKPRQVKFWFQNRRTQMKAQQDRNENVMLRAENDNLKSENCHLQAELRCLSCPSCGGPTVLGDIPFNEIHIENCRLREELDRLCCIASRYTGRPMQSMPPSQPLINPSPMLPHHQPSLELDMSVYAGNFPEQSCTDMMMLPPQDTACFFPDQTANNNNNNNMLLADEEKVIAMEFAVSCVQELTKMCDTEEPLWIKKKSDKIGGEILCLNEEEYMRLFPWPMENQNNKGDFLREASKANAVVIMNSITLVDAFLNADKWSEMFCSIVARAKTVQIISSGVSGASGSLLLVLSPLVPTREAYFLRYVEQNAETGNWAIVDFPIDSFHDQMQPMNTITHEYKRKPSGCIIQDMPNGYSQVKWVEHVEVDEKHVHETFAEYVKSGMAFGANRWLDVLQRQCERIASLMARNITDLGVISSAEARRNIMRLSQRLVKTFCVNISTAYGQSWTALSETTKDTVRITTRKMCEPGQPTGVVLCAVSTTWLPFSHHQVFDLIRDQHHQSLLEVLFNGNSPHEVAHIANGSHPGNCISLLRINVASNSWHNVELMLQESCIDNSGSLIVYSTVDVDSIQQAMNGEDSSNIPILPLGFSIVPVNPPEGISVNSHSPPSCLLTVGIQVLASNVPTAKPNLSTVTTINNHLCATVNQITSALSNTITPVIASSADVSNQEVS
>HDG7
MNGDLEVDMSRGDFNPSFFLGKLKDDEFESRSLSDDSFDAMSGDEDKQEQRPKKKKRKTKYHRHTSYQIQELESFFKECPHPNEKQRLELGKKLTLESKQIKFWFQNRRTQMKTQLERHENVILKQENEKLRLENSFLKESMRGSLCIDCGGAVIPGEVSFEQHQLRIENAKLKEELDRICALANRFIGGSISLEQPSNGGIGSQHLPIGHCVSGGTSLMFMDLAMEAMDELLKLAELETSLWSSKSEKGSMNHFPGSRETGLVLINSLALVETLMDTNKWAEMFECIVAVASTLEVISNGSDGSRNGSILLMQAEFQVMSPLVPIKQKKFLRYCKQHGDGLWAVVDVSYDINRGNENLKSYGGSKMFPSGCIIQDIGNGCSKVTWIEHSEYEESHTHSLYQPLLSSSVGLGATKWLATLQRQCESFTMLLSSEDHTGLSHAGTKSILKLAQRMKLNFYSGITASCIHKWEKLLAENVGQDTRILTRKSLEPSGIVLSAATSLWLPVTQQRLFEFLCDGKCRNQWDILSNGASMENTLLVPKGQQEGSCVSLLRAAGNDQNESSMLILQETWNDVSGALVVYAPVDIPSMNTVMSGGDSAYVALLPSGFSILPDGSSSSSDQFDTDGGLVNQESKGCLLTVGFQILVNSLPTAKLNVESVETVNNLIACTIHKIRAALRIPA
>HDG8
MDNNGGGSSGNEQYTSGDAKQNGKRTCHRHTPQQIQRLEAYFKECPHPDERQRNQLCRELKLEPDQIKFWFQNKRTQSKTQEDRSTNVLLRGENETLQSDNEAMLDALKSVLCPACGGPPFGREERGHNLQKLRFENARLKDHRDRISNFVDQHKPNEPTVEDSLAYVPSLDRISYGINGGNMYEPSSSYGPPNFQIIQPRPLAETDMSLLSEIAASAVEELKRLFLAEEQFWVKSCIDETYVIDTESYERFSHAVKHFSSTTAHVESSKAVTVVHVEAINLIQMFLDPEKWKELFPTIVNKANTIHVLGSGLPIRGNCNVLQVMWEQLHILSPLVPAREFMVVRCCQEIEKGIWIIADVSHRANFDFGNAACYKRPSGCLIQALPDAHSKVMWIEHVEVDHKLDTHKIYRDLLSGGSGYGAKRWIVTLERMCERMALSSIQTLPPSDRSEVITTGEARRSVMKLGERMVKNFNEMLTMSGKIDFPQQSKNGVRVSIRMNIEAGQPPGIVVSASSSLAIPLTPLQVFAFLQNLDTRQQWDILSYGTVVNEIARIVTGSSETNCVTILRVHPTHEENNDKMVVQDSCKDDMLMLQDCYMDALGGMIVYAPMDMATMHFAVSGEVDPSHIPILPSGFVISSDGRRSTVEDGGTLLTVAFQILVSGKANRSREVNEKSVDTVSALISSTIQRIKGLLNCPEC
>HDG9
MDFTRDDNSSDERENDVDANTNNRHEKKGYHRHTNEQIHRLETYFKECPHPDEFQRRLLGEELNLKPKQIKFWFQNKRTQAKSHNEKADNAALRAENIKIRRENESMEDALNNVVCPPCGGRGPGREDQLRHLQKLRAQNAYLKDEYERVSNYLKQYGGHSMHNVEATPYLHGPSNHASTSKNRPALYGTSSNRLPEPSSIFRGPYTRGNMNTTAPPQPRKPLEMQNFQPLSQLEKIAMLEAAEKAVSEVLSLIQMDDTMWKKSSIDDRLVIDPGLYEKYFTKTNTNGRPESSKDVVVVQMDAGNLIDIFLTAEKWARLFPTIVNEAKTIHVLDSVDHRGKTFSRVIYEQLHILSPLVPPREFMILRTCQQIEDNVWMIADVSCHLPNIEFDLSFPICTKRPSGVLIQALPHGFSKVTWIEHVVVNDNRVRPHKLYRDLLYGGFGYGARRWTVTLERTCERLIFSTSVPALPNNDNPGVVQTIRGRNSVMHLGERMLRNFAWMMKMVNKLDFSPQSETNNSGIRIGVRINNEAGQPPGLIVCAGSSLSLPLPPVQVYDFLKNLEVRHQWDVLCHGNPATEAARFVTGSNPRNTVSFLEPSIRDINTKLMILQDSFKDALGGMVAYAPMDLNTACAAISGDIDPTTIPILPSGFMISRDGRPSEGEAEGGSYTLLTVAFQILVSGPSYSPDTNLEVSATTVNTLISSTVQRIKAMLKCE
>Oshox29
MEPAKVAEILKDRPLWLRDCRSMDVVNVLPAGANGTIELLYMQLYAPTTLAPARDFWLLRYTSILDDGSLVVCERSLSSKQGGPSMPLVQPFIRGEMLPSGFLIRPSDVGGSVIHIVDHMDLEPWSVPEVVRPLYESSAMVAQKISMAALRYLRQVAHEDTRSVITGWGRQPAALRALSQKLTRGFNEALNGLADDGWSVIESDGVDDVCISVNSSKVIGCNATFSSGLPIVSTGVLCAKASMLLQDVSPPSLLQFLREHRSQWADSNLDAFFASTMKPNFCNLPMSRLGGFSGQVILPLAHTFEPEEFLEVIKLGNASNYQDTLVHRDLFLLQMYNGVEESSAGTCSELIFAPIDASFSDDSPLLPSGFRIIPIDSPLDTSSPNCTLDLASTLEAATPRSRISGVNGGGGGCAAAAASSSSKAVMTIAFQFAFDGHLQDSVAAMARQYMRNIISSVQRIAVALSSSRLVPPGAGAAAAQLSPVTPEAATLPRWICQSYRFHFGDELIKSVDANSSNESILKAVWHHPSAILCCSLKAMPVFTFANQSGLDMLETTLVALQDMTLEKVFDDQGRKNLCTELPNIMEQGMACMEGGVCVSSVGRAASYEKAVAWKVVDGDGGGAHCICFMFINWTFL
>Oshox3
MMGATSPSGLELTMAVPGLSSSGSEGAGCNNNNAGGGCNMRDLDINQPASGGEEEEFPMGSVEEDEEERGVGGPHRPKKLRLSKEQSRLLEESFRLNHTLTPKQKEALAIKLKLRPRQVEVWFQNRRARTKLKQTEMECEYLKRCFGSLTEENRRLQREVEELRAMRVAPPTVLSPHTRQPLPASALTMCPRCERITAATGPPAVRPPPSSAAAAAPSPFHPRRPSAAF
>Oshox26
MDSVVDGGLDTRLSLAVGCCPPRRRPVLLFGEVLPSPEKKVAAAAVVAAGKRGREQRGEAEAEATTTRQRRSCKKGRRGRGDDDDDDGDRRSPSGGGGDEEGASRKKLRLTGEQATLLEDSFRAHNILSHAEKQELAGKLGLSARQVEVWFQNRRARTKLKQTEADCDLLRRWCDHLAADNARLRRDLAELRRSSSSPPVSGLAVATPVVCPSCAHDDKRRLAFATAAAAAGDMASN
>Oshox7
MGDEEDLELVLGVRATRRDEQDDQTTCTQSSEEAMEGEEDETRPHGEAPVESLSFPLFVSSAETGSANSEMCTRGFDVNTRPADGGAEAGRPSSPSSMQEASTRQQVADQEAADDEDNGGGGARKKLRLSKEQSSFLEDSFKEHSTLTPKQKSDLANRLNLRPRQVEVWFQNRRARTKLKQTEVDCEHLKRCCERLTRENRRLQREVAELRGTLRTTTSSYPPLYGLHHLPAAAGTVFRVCPSCEHSKVVAAAASESFSPRVFAGGGAPAAITAAAAVPSPGAGSPPSSSAALFGARRPHFGPFAAAVIPPVLRRQPSATS
>Oshox24
MESDCQFLVAPPQPHMYYDTAAAAVDEAQFLRQMVAAADHHAAAAGRGGGDGDGGGGGGGGGERKRRFTEEQVRSLETTFHARRAKLEPREKAELARELGLQPRQVAIWFQNKRARWRSKQIEHDYAALRAQYDALHARVESLRQEKLALADQVDELRGKLNERQDQSGSCDGGGAEGDDDDKRNSVMNASSSGLVEEDYVSCLAVPVVDVSEDGSAACGGSSYEYDHHLDYLGGGQLPDPFCGMPDLWEIWPMVEWNAVA
>Os02g45250
MSFGGLFDGGGGGGMQFPFASGFASSPALSLALDNAGGGIGGRMLGGGAGAGSSAGGAMTRDTEAENDSRSGSDHLDAISAAGEDDVEDAEPSNSRKRKKRYHRHTPQQIQELEALFKECPHPDEKQRAELSRRLSLDARQVKFWFQNRRTQMKTQLERHENALLKQENDKLRAENMTIREAMRSPMCGSCGSPAMLGEVSLEEQHLRIENARLKDELNRVCALATKFLGKPISLLSPPPLLQPHLSLPMPNSSLELAIGGIGGLGSLGTLPGCMNEFAGGVSSPMGTVITPARATGAAIPSLVGNIDRSVFLELAISAMDELVKMAQMDDPLWVPALPGSPSKEVLNFEEYLHSFLPCIGMKPAGYVSEASRESGLVIIDNSLALVETLMDERRWSDMFSCMIAKATVLEEVSTGIAGSRNGALLLMKAELQVLSPLVPIREVTFLRFCKQLAEGAWAVVDVSIDGLVRDHNSGTAPTGGNVKCRRVPSGCVMQDTPNGYCKVTWVEHTEYDEASVHQLYRPLLRSGLAFGARRWLATLQRQCECLAILMSSATVTANDSTAISQEGKRSMLKLARRMTENFCAGVSASSAREWSKLDGATGSIGEDVRVMARKSVSEPGEPPGVVLSAATSVWVPVAPEKLFNFLRDEQLRAEWDILSNGGPMQEMTQIAKGQRDGNSVSLLRASAVSANQSSMLILQETCTDASGSIVVYAPVDIPAMQLVMNGGDSTYVALLPSGFAILPDGPRIGATGYETGGSLLTVAFQILVNNQPTAKLTVESVETVNNLISCTIKKIKTALQCDA
>Oshox16
MEEGGRGVKRPFFTTPDELLEEEYYDEQLPEKKRRLTPEQVHLLERSFEEENKLEPERKTELARKLGLQPRQVAVWFQNRRARWKTKQLERDFDRLKASFDALRADHDALLQDNHRLHSQVMSLTEKLQEKETTTEGSAGAAVDVPGLPAAADVKVAVPDAEEPALEEAAAAFEEQQEQQVKAEDRLSTGSGGSAVVDTDAQLVVGCGRQHLAAVDSSVESYFPGGDEYHDCVMGPMDHAAGGIQSEEDDGAGSDEGCSYYADDAGVLFADHGHHHHHQHADDDEEDGQQISCWWMWN
>Oshox10
MAAAVAMRGSSSDGGGYDKVSGMDSGKYVRYTPEQVEALERVYADCPKPTSSRRQQLLRECPILANIEPKQIKVWFQNRRCRDKQRKESSRLQAVNRKLTAMNKLLMEENERLQKQVSQLVHENAHMRQQLQNTPLANDTSCESNVTTPQNPLRDASNPSGLLSIAEETLTEFLSKATGTAIDWVQMPGMKPGPDSVGIVAISHGCRGVAARACGLVNLEPTKVVEILKDRPSWFRDCRNLEVFTMIPAGNGGTVELVYTQLYAPTTLVPARDFWTLRYTTTMEDGSLVVCERSLSGSGGGPSAASAQQYVRAEMLPSGYLVRPCEGGGSIVHIVDHLDLEAWSVPEVLRPLYESSRVVAQKMTTAALRHIRQIAQETSGEVVYALGRQPAVLRTFSQRLSRGFNDAISGFNDDGWSIMGGDGVEDVVIACNSTKKIRSNSNAGIAFGAPGGIICAKASMLLQSVPPAVLVRFLREHRSEWADYNIDAYLASTLKTSACSLTGLRPMRFSGSQIIIPLAHTVENEEILEVVRLEGQPLTHDEALLSRDIHLLQLCTGIDEKSVGSSFQLVFAPIDDFPDETPLISSGFRVIPLDMKTDGASSGRTLDLASSLEVGSATAQASGDASADDCNLRSVLTIAFQFPYELHLQDSVAAMARQYVRSIVSAVQRVSMAISPSQTGLNAGQRIISGFPEAATLARWVCQSYHYHLGVELLSQSDGDAEQLLKMLWHYQDAILCCSFKEKPVFTFANKAGLDMLETSLVALQDLTLDRIFDEPGKEALFSNIPKLMEQGHVYLPSGVCMSGMGRHVSFDQAVAWKVLAEDSNVHCLAFCFVNWSFV
>Oshox21
MASNGMASSPSSFFPPNFLLHMAQQQAAPPHDPQEHHHHHHHGHHGHHHEQQQQQQHHHHLGPPPPPPPHPHNPFLPSSAQCPSLQEFRGMAPMLGKRPMSYGDGGGGGDEVNGGGEDELSDDGSQAGEKKRRLNVEQVRTLEKNFELGNKLEPERKMQLARALGLQPRQVAIWFQNRRARWKTKQLEKDYDALKRQLDAVKAENDALLNHNKKLQAEERRSMWVSVLAERLLESVPFSPPRIVALKGREAASELINLNKETEASCSNRSENSSEINLDISRTPPPDAAALDTAPTAHHHHHGGGGGGGGGGGMIPFYTSIARPASGGGVDIDQLLHSSSGGAGGPKMEHHGGGGNVQAASVDTASFGNLLCGVDEPPPFWPWPDHQHFH
>Oshox13
MKRPTSSSRKSKKQGEDLAFSEEGSLPAVTMEQKDEAEMEEVDEEEEEEVDEDMAGGHAAQSPSPSCGLGEKKRRLALEQVRALERSFDTDNKLDPDRKARIARDLGLQPRQVAVWFQNRRARWKTKQLERDFAALRARHDALRADCDALRRDKDALAAEIRELREKLPTKPADTAASVKVEAGNDAAAGAAAATVCKDGSSDDSDSSVVFNDEASPYSGAAFIGFGPSFLVDDASAATVGCSSSLPALESKWHGPYSDDSCKGGVYGFTEEWLAACSGEMAGNDAAGFFSDEHASNLNFGWCASGNEGWE
>Oshox12
MSREEDEKLLFPSFAFPAECFPEAATSGGEQKKARQRRRRKVKPEAAAALAGESGGDEQAKKRRLSDEQARFLEMSFKKERKLETPRKVQLAAELGLDAKQVAVWFQNRRARHKSKLMEEEFAKLRSAHDAVVLQNCHLETELLKLKERLADVEEEKAKLAAVAAATTGGGGGGGGGSSSPTSSSFSTVTYHPALAGQFGVEAAAEEADLTYMSEYAYNSYMLELAAAGYCGGVYDQFS
>Oshox19
MAQEDVGHLSDAGLALGLSLGGGGGGTTDAAAAHRGGCRRPSPSSQCPPLEPSLTLSLPDDAAAGAAATATATASGGGGPAHSVSSLSVGAAAAAAVKRERAEEADGERVSSTAAGRDDDDDGSTRKKLRLTKEQSALLEDRFREHSTLNPKQKVALAKQLNLRPRQVEVWFQNRRARTKLKQTEVDCEFLKRCCETLTEENRRLQRELQELRALKFAPPPPSSAAHQPSPAPPAPFYMQLPAATLTICPSCERVGGPASAAKVVAADGTKAGPGRTTTHHFFNPFTHSAAC
>Oshox32
MAAAMVAAVHGVGRQDRSSPGGGGAPQVDTGKYVRYTPEQVEALERVYGECPKPSSLRRQQLIRECPILSNIEPKQIKVWFQNRRCREKQRKEASRLQTVNRKLTAMNKLLMEENDRLQKQVSRLVYENGYMRQQLHNPSVATTDTSCESVVTSGQHHQQQNPAATRPQRDANNPAGLLAIAEETLAEFLSKATGTAVDWVQMVGMKPGPDSIGIIAVSHNCSGVAARACGLVSLEPTKVAEILKDRPSWYRDCRCVDVLHVIPTGNGGTIELIYMQTYAPTTLAAPRDFWILRYTSGLEDGSLVICERSLTQSTGGPSGPNTPNFVRAEVLPSGYLIRPCEGGGSMIHIVDHVDLDAWSVPEVLRPLYESPKILAQKMTIAALRHIRQIAHESSGEMPYGGGRQPAVLRTFSQRLSRGFNDAVNGFPDDGWSLMSSDGAEDVTIAFNSSPNKLVGSHVNSSQLFSAIGGGILCAKASMLLQNVPPALLVRFLREHRSEWADPGVDAYSAAALRASPYAVPGLRAGGFMGSQVILPLAHTLEHEEFLEVIRLEGHSLCHDEVVLSRDMYLLQLCSGVDENAAGACAQLVFAPIDESFADDAPLLPSGFRVIPLDGKTDAPSATRTLDLASTLEVGSGGTTRASSDTSSTCNTRSVLTIAFQFSYENHLRESVAAMARQYVRTVVASVQRVAMAIAPSRLGGQIETKNPPGSPEAHTLARWIGRSYRFHTGADLLRTDSQSTDSSLKAMWQHSDSIMCCSLKAAPVFTFANQAGLDMLETTLIALQDISLEKILDDDGRKALCTEFPKIMQQGFAYLPGGVCVSSMGRPVSYEQAVAWKVLSDDDTPHCLAFMFVNWSFV
>Oshox22 
MDRGDHHHLQQQHQFLMPPPAPVVPPQLCMPAMMADEQYMDLGGGGAAAAPGRGGAGERKRRFTEEQIRSLESMFHAHHAKLEPREKAELARELGLQPRQVAIWFQNKRARWRSKQLEHDYAALRSKYDALHSRVESLKQEKLALTVQLHELRERLREREERSGNGGAATTAASSSSCNGSGSEEVDDDDDKRNAAAGCLDLEPPESCVLGGATCATPADVSVESDQCDDQLDYDEGLFPESFCATPELWEPWPLVEWNAVA
>Oshox17
MMERAEDLRLSLSLSSPLIAPRTHHVAMLFHAPPEKRFLEMPLLPAAKRSEVVAAEEERAGLRGGGGSDEEDGGCGIDGSRKKLRLSKDQSAVLEDSFREHPTLNPRQKATLAQQLGLRPRQVEVWFQNRRARTKLKQTEVDCEFLKRCCETLTEENRRLQKEVQELRALKLVSPHLYMNMSPPTTLTMCPSCERVSNTNNNSSAAAAADRRGIRTTTAAGGGSVVDTAADGGILCHRPIAVRPQQS
>Os04g48070
MQFPFSGAGPGVFTSSPALSLALADAVAGRNSGGGGKMVTAAHGGVGGGGGGGRAKARDALEVENEMSRSGSDHLDVVSCGDAGGGGGDDDDDEDAEHGNPPKRKKRYHRHTPQQIQELEAMFKECPHPDEKQRAELSKRLGLEPRQVKFWFQNRRTQMKMQLERHENSLLKQENDKLRSENLSIREATSNAVCVGCGGPAMLGEVSLEEHHLRVENARLKDELSRVCALAAKFLGKSISVMAPPQMHQPHPVPGSSLELAVGGIGSMPSATMPISTITDFAGAMSSSMGTVITPMKSEAEPSAMAGIDKSLFLELAMSAMDELVKMAQMGDPLWIPGASVPSSPAKESLNFEEYLNTFPPCIGVKPEGYVSEASRESGIVIIDDGAALVETLMDERRWSDMFSCMIAKASTTEEISTGVAGSRNGALLLVSDEHSVMQAELQVLSPLVPIREVKFLRFSKQLADGVWAVVDVSADELMRDQGITSASSTANMNCRRLPSGCVLQDTPNGFVKVTWVEHTEYDEASVHPLYRPLLRSGLALGAGRWIATLQRQCECLALLMSSIALPENDSSAIHPEGKRSMLKLARRMTDNFCAGVSTSSTREWSKLVGLTGNIGEDVHVMARKSVDEPGTPPGVVLSAATSVWMPVMPERLFNFLHNKGLRAEWDILSNGGPMQEVTSIAKGQQNGNTVCLLKASPTKDKQNSMLILQETCADASGSMVVYAPVDIPAMHLVMSGGDSSCVALLPSGFAILPAGPSIGADHKMGGSLLTVAFQILANSQPSAKLTVESVETVSNLISCTIKKIKTALHCDV
>Oshox28
MERQGLDLGLSLGLGLTTAATWPAAGFCLNSGMAEQEVIRRDDVVAATAAEDERFACSPGSPVSSGSGKRGSGSGSGDEVDDAGCDVGGGGARKKLRLSKDQAAVLEECFKTHHTLTPKQKVALAKSLNLRPRQVEVWFQNRRARTKLKQTEVDCEHLKRWCDQLADDNRRLHKELAELRALKATPTPPAAAPPLTTLTMCLSCKRVANAGVPSPAAAIFPGHPQFLCGFRDHAGAASSSYGGASSGLAKAVRAAR
>Oshox2
MMDLGLSLGLGLASQGSLTSSTTTTSSPGAGSSSPWAAALNSIVGDVRRDQAAAHAAAAVGVGVGGEEMYQGRASTSPDSAAALSSASGKRERELERSGSGVDDDDGADGAGGRKKLRLSKDQAAVLEECFKTHSTLNPKQKVALANRLGLRPRQVEVWFQNRRARTKLKQTEVDCEYLKRWCERLADENKRLEKELADLRALKAAPSPASASAMQPSSSAAATLTMCPSCRRVATAGAPHQPNHQQCHPKSNTTISSSSTAAAAVAVAGGNVLPSHCQFFPAAAAAADRTSQSTWNAAAPLVTRELF
>Os06g10600
MDFGDEPEGSDSQRRRKRYHRHTPRQIQQLEAMFKECPHPDENQRAQLSRELGLEPRQIKFWFQNRRTQMKAQHERADNCFLRAENDKIRCENIAIREALKNVICPTCGGPPVGEDYFDEQKLRMENARLKEELDRVSNLTSKYLGRPFTQLPPATPPMTVSSLDLSVGGMGGPSLDLDLLSGGSSGIPFQLPAPVSDMERPMMAEMATRAMDELIRLAQAGDHIWSKSPGGGVSGGDARETLNVDTYDSIFSKPGGSYRAPSINVEGSRESGLVLMSAVALADVFMDTNKWMEFFPSIVSKAHTIDVLVNGMGGRSESLILMYEELHIMTPAVPTREVNFVRYCRQIEQGLWAIADVSVDLQRDAHFGAPPPRSRRLPSGCLIADMANGYSKVYAMDNVPHAMVFWFRLADDVAHARVEEKSPINVLYRDLVLSGAAFGAHRWLAALQRACERYASLVALGVPHHIAGVTPEGKRSMMKLSQRMVNSFCSSLGASQMHQWTTLSGSNEVSVRVTMHRSTDPGQPNGVVLSAATSIWLPVPCDHVFAFVRDENTRSQGLNASQNSMLILQESCTDASGSLVVYSPIDIPAANVVMSGEDPSSIPLLPSGFTILPDGRPGSAAGASTSSAGPLAAARGGGGGGAGGGSVVTVAFQILVSSLPSSKLNAESVATVNGLITTTVEQIKAALNCSAHGHHP
>Oshox18
MEGEDLGSWLGLGIGGGGYAYGGDDCRRSPSSPSPVQMLFSQHVKEEITRGYDHGRDEEQASGSKIMKGERGARLRVMRSIRNSGGDGSRSRVLSLGDDGGDGGSGGGGGGGTRKKLQLTKEQSTLLEDSFRVHNILSHAQKHELARQLKLKPRQVEVWFQNRRARTKLKQTEVDCEFLKRCCESLTEENKQLKHELMELRRLASPAAAAAGSQLYVQFPRAAAAAMVNVCPSCEKVTVMGGGGGETGKSSSSYSS
>Oshox14
MDRYGEKQQQQQMFASYVDASLLAASGEVQGERPRARRRRRRGARCVGGGGGGGEVDGGDPKKRRLSDEQVEMLELSFREERKLETGRKVHLASELGLDPKQVAVWFQNRRARHKSKLLEEEFSKLKHAHDAAILHKCHLENEVLRLKERLVVAEEEVRRLRSAAGSHTASGEGGDIMGLGGSGACVAGSPSSSFSTGTCQPPSFGGGDHLGDDDLVYVPEYGGYADNSVVEWFSLYGLI
>Os08g04190
MQSLLDGHHHQLPSLLQQHHNGHHLLDQHQQHQHQLPPQATTTSESDGRAPRDELEMSKSGGSDNLESGGGGGGGGSGGDQDPNQRPRKKRYHRHTQHQIQELEAFFKECPHPDDKQRKELSRELGLEPLQVKFWFQNKRTQMKTQHERHENNALRAENEKLRAENMRYKEALANASCPNCGGPAAIGEMSFDEHHLRLENARLRDEIDRISAIAAKYVGKPAAAVSAAYPPLPPSNRSPLDHMGIPGAGADVFGADFDKPLVIELAVAAMEELVRMAQLGEPLWAPALGGEALGEEEYARTFPRGLGPKSPELRSEASRETAVVIMNHVSLVEMLMDVGQWTALFSSIVSRAATLEVLSTGVAGNHNGALQLMSAEFQMPSPLVPTRETQFLRYCKQHPDGTWAVVDVSLDGLRAGAGGGCQPAAARGHRRRPSGCLIQEMPNGYSKVTWVEHVEADDQMVHNLYKPVVNSGMAFGARRWVATLERQCERLASAMASNVASSGDAGVITTSEGRRSMLKLAERMVASFCGGVTASTTHQWTTLSGSGAEDVRVMTRKSVDDPGRPPGIILNAATSFWLPVPPSRVFDFLRDDSTRSEWDILSNGGVVQEMAHIANGRDHGNAVSLLRVNNANSNQSNMLILQECCTDATGSYVIYAPVDVVAMNVVLNGGDPDYVALLPSGFAILPDGPDGGGGSLLTVAFQILVDSVPTAKLSLGSVATVNSLIACTVERIKAAITGDNGVAPPCPR
>Os08g08820
MTPARRMPPVIGRNGVAYESPSAQLPLTQADMLDSHHLQQALQQQYFDQIPVTTTAAADSGDNMLHGRADAGGLVDEFESKSCSENVDGAGDGLSGDDQDPNQRPRKKRYHRHTQHQIQEMEAFFKECPHPDDKQRKELSRELGLEPLQVKFWFQNKRTQMKNQHERHENAQLRAENDKLRAENMRYKEALSSASCPNCGGPAALGEMSFDEHHLRVENARLRDEIDRISGIAAKHVGKPPIVSFPVLSSPLAVAAARSPLDLAGAYGVVTPGLDMFGGAGDLLRGVHPLDADKPMIVELAVAAMDELVQMAQLDEPLWSSSSEPAAALLDEEEYARMFPRGLGPKQYGLKSEASRHGAVVIMTHSNLVEILMDVNQFATVFSSIVSRASTHEVLSTGVAGNYNGALQVMSMEFQVPSPLVPTRESYFVRYCKNNSDGTWAVVDVSLDSLRPSPVQKCRRRPSGCLIQEMPNGYSKVTWVEHVEVDDSSVHNIYKPLVNSGLAFGAKRWVGTLDRQCERLASAMASNIPNGDLGVITSVEGRKSMLKLAERMVASFCGGVTASVAHQWTTLSGSGAEDVRVMTRKSVDDPGRPPGIVLNAATSFWLPVPPAAVFDFLRDETSRSEWDILSNGGAVQEMAHIANGRDHGNSVSLLRVNSANSNQSNMLILQESCTDASGSYVVYAPVDIVAMNVVLNGGDPDYVALLPSGFAILPDGPSGNAQAAVGENGSGSGGGSLLTVAFQILVDSVPTAKLSLGSVATVNSLIACTVERIKAAVCRDSNPQ
>Os08g19590
MNGELKLMASYVSKLKFILQKDQQQEPHTANLLVLLGSSNQDKRNGLSQGENRMDTCTRKKPRRYQLLTMQQKETLNRAFQSCPNPDRNDLKKLAKELNMTETQIKYWFQNCRTKMKKFKNNEERKLLQKENEELKKENAELRNRMKNSTCRACDLPLFHIDCRHWENPMLNKGNHGVTSNLIPQAVSSLLPSSSGFVASGSNLSSNAVLMPVSAMPSSVLQPAPAVSGANFPILHNLSANANDGYTEKNVLLDLANRAMEEFFSLMKENESLLVKKKENGPLWLPHMDILGVESLNYQEYLAKSRTIGQKPVDFKVVVTRDTAIVNGSCVDLVKSLLDANRWRELFPGIVASANTTKIISTGPSNLHDGLLQLMRAELQVMSPEVPVCDVTFLRQSVQFGSGLWCVVDVSIDTILPGESKTAQSSVQTSSTAARRMEVRLLPSGCVIEEMENGYSKVTWMVHAAYDERAVPVLYHSLLRSAKALGACRWVASLQRHSQFLSGLHKYIFCPDSTMTEVVMRRKVLYLVKQMTSSFTGLFASMSKATLQDGDDTHFAHQIVGGATGEPAGLLLSATTTIWLPGVNPRHVYDHLRDEQCHGEWRCLLGEQLHQGNALPYGAPLNGETVPEFYRMVNGLHEGHAISLISPREMGGNISNTLLLQEARTDLSGSLIVYARTDVNTVHSIMNSGLNPATVFLVSSGCAILPDCLESFPLHPAATADQAGTSSAAIASRSETGGSFVTVTYQMFFSSQGGAAPASSSIHQGRDALKKATDIFKVVLDTLTVA
>Oshox5
MDPGRVVFDSGVARRACPGGAQMLLFGGGGSANSGGFFRGVPAAVLGMDESRSSSSAAGAGAKRPFFTTHEELLEEEYYDEQAPEKKRRLTAEQVQMLERSFEEENKLEPERKTELARRLGMAPRQVAVWFQNRRARWKTKQLEHDFDRLKAAYDALAADHHALLSDNDRLRAQVISLTEKLQDKETSPSSATITTAAQEVDQPDEHTEAASTTGFATVDGALAAPPPGHQQPPHKDDLVSSGGTNDDGDGGAAVVVFDVTEGANDRLSCESAYFADAAEAYERDCAGHYALSSEEEDGGAVSDEGCSFDLPDAAAAAAAMFGAAGVVHHDAADDEEAQLGSWTAWFWS
>Oshox27
MELGLSLGDAVTVADGGRLELVLGLGVGVGAGVRRGEEEERGRREDVVGAGRWAAMAAASPEPSVRLSLVSSLGLHWPSETGRSEAAARGFDVNRAPSVAAGAPGMEDDEEGPGAAPALSSSPNDSGGSFPLDLSGQGLRGHAEAAAQGGGGGGGGERSSSRASDDDEGASARKKLRLSKEQSAFLEESFKEHSTLNPKQKVALAKQLNLRPRQVEVWFQNRRARTKLKQTEVDCEYLKRCCETLTEENRRLHKELAELRALKTARPFYMHLPATTLSMCPSCERVASNPATASTSAPAAATSPAAAPTAAARTAVASPEPHRPSSFAALFAAPLGFPLTAAQPRPPPPASNCL
>Oshox20 
MRSPAALLPVVADGGGGVGVEEEMDVDEDMAMCGGRGGGGGEKKRRLSVEQVRALERSFETENKLEPERKARLARDLGLQPRQVAVWFQNRRARWKTKQLERDYAALRQSYDALRADHDALRRDKDALLAEIKELKGKLGDEDAAASFSSVKEEEDPAASDADPPATGAPQGSSESDSSAVLNDAEILPHKPAPAAAADAAASEETEAVVTGAALLHHAEVFFHGQLLKVDDDEAAFLGDDGAACGGFFADEHLPSLPWWAEPTEQWTT
>Oshox25
MAASSEVSIDPDQWFYIYSLERVAYVCERVGSPVMEEAELRRRRRKRPFLTTTHDELELQMEDLVDELYGVDEQGSSSAAARKRRLTAEQVRALERSFEEEKRKLEPERKSELARRLGIAPRQVAVWFQNRRARWKTKQLELDFDRLRAAHDELLAGRTALAADNESLRSQVILLTEKLQANGKSPSPSPAPAEQTAVPAAPESAKSFQLEEGRRLYDAAGSTTTTNGGGGGVAMPAARVAAARAASNDSPESYFAGARSPPSSSEDDCGGAGSDDDYPSSSVLLPVDATLVGDAFEHAVAATVAADEEAPLNSWEWFWN
>Oshox11
MELGLSLGEAMADAGRELVLGLGMGRREEAAEAGRRDHEVRRELEFGSMSSRCGGSSPEPTVRLTLLPMVPGLGLPWPPPPPPSSESRHLEASTRGFDVNRPPSSGGGGGGGGAEEEQDDVAGAALSSSPNNSAGSFPMDDFSGHGLGGNDAAPGGGGGDRSCSRASDEDDGGSARKKLRLSKEQSAFLEESFKEHSTLNPKQKLALAKQLNLRPRQVEVWFQNRRARTKLKQTEVDCEYLKRCCETLTEENRRLQKELAELRALKTVHPFYMHLPATTLSMCPSCERVASNSAPATASSAATSSTAAPPAAPSSGGIAATSSSAAAAAAPDHRPSSFAALFSSPRGFPLSVAPQAQPPTSS
>Oshox4
MKRPGGAGGGGGSPSLVTMANSSDDGYGGVGMEAEGDVEEEMMACGGGGEKKRRLSVEQVRALERSFEVENKLEPERKARLARDLGLQPRQVAVWFQNRRARWKTKQLERDYAALRHSYDSLRLDHDALRRDKDALLAEIKELKAKLGDEEAAASFTSVKEEPAASDGPPAAGFGSSDSDSSAVLNDVDAAGAAPAATDALAPEACTFLGAPPAAGAGAGAAAAASHEEVFFHGNFLKVEEDETGFLDDDEPCGGFFADDQPPPLSSWWAEPTEHWN
>Os09g35760
MSFGGMFDGAGSGVFSYDAGGGGGGGGVHNSRLLPTPPVPKPGGGFAAPGLSLGLQTMDGSQLGDVNRSLAMMGNGGSGSGGDGDSLGRGREEENDSRSGSDNLDGASGDELDPDNSNPRKKKKRYHRHTPQQIQELEAVFKECPHPDEKQRMELSRRLNLESRQVKFWFQNRRTQMKTQIERHENALLRQENDKLRAENMTIREAMRNPMCASCGGAAVLGEVSLEEQHLRIENARLKDELDRVCALAGKFLGRPISSISSPGPPSLQACSGLELGVGSNGGFGLGALGASAAMQSIPDLMGGSSGLTGGPVGSAAMRLPAGIGGLDGAMHAAAADGGAIDRAVLLELALAAMDELVKVAQMDEPLWLPSLDGGFETLNYDEYHRAFARVVGQCPAGYVSEATRESGIAIISSVDLVDSLMDAPRWSEMFPCVVARASTTDIISSGMGGTRSGSIQLMHAELQVLSPLVPIREVVFLRFCKQHAEGLWAVVDVSVDAVLRPDQNGGGGSSSSSYMGCRLLPTGCIVQDMNNGYSKVTWVVHAEYDETAAHQLYRPLLRSGQALGARRWLASLQRQCQYLAILCSNSLPARDHAAITPVGRRSMLKLAQRMTDNFCAGVCASAAQKWRRLDEWRGEGGGGGGGGGGDGEDKVRMMARHSVGAPGEPPGVVLSATTSVRLPGTLPQRVFDYLRDEQRRGDWDILANGEAMQEMDHIAKGQHHGNAVSLLRPNATSGNQNNMLILQETCTDSSGSLVVYAPVDVQSMHVVMNGGDSAYVSLLPSGFAILPDGHNNGASPSPAEVGSGASPNSAAGGGGGSNNTGSLVTVAFQILVNNLPTAKLTVESVDTVSNLLSCTIQKIKSALQASIISP
>Oshox6
MDGEEDSEWMMMDVGGKGGKGGGGGGAADRKKRFSEEQIKSLESMFATQTKLEPRQKLQLARELGLQPRQVAIWFQNKRARWKSKQLEREYSALRDDYDALLCSYESLKKEKLALIKQLEKLAEMLQEPRGKYGDNAGDDARSGGVAGMKKEEFVGAGGAATLYSSAEGGGTTTTTTAKLMPHFGSDDVDAGLFLRPSSQHHPPPPHAGAGFTSSEPAADHQSFNFHSSWPSSTEQTCSSTPWWEFESE
>Oshox15
MAQDDEDVGLALGLSLGSGGHRRQRESRDEAPSSAAASLLTLRLPAESGGQPQVVVKREVVRAEEEEYEYEYERALYSSSAAAADDDEGCNSRKKLRLSKEQSALLEDRFKEHSTLNPKQKVALAKQLNLRPRQVEVWFQNRRARTKLKQTEVDCELLKRCCETLTEENRRLHRELQQLRALTHSTAAGFFMATTLPVPAATLSICPSCERLATAAAAGASPTAAADRTNKPTAPHLFSPFAKSAAC
>Oshox8
MKRPSCRGSSMAIIHDTSDQQEDNMRSYMDGGGAAAYEEEEEEVEDDDGGGGGGGGGGGGGLGEKKRRLAAEQVRALERSFEADNKLDPERKARIARDLRLHPRQVAVWFQNRRARWKTKQIERDFAALRSRHDALRLECDALRRDKDALAAEIADLRDRVDGQMSVKLEAVAADEHQPPPPPPPPPLAYNSKVVDGSTDSDSSAVFNEEASPYSGAAIDHHHHQTPASYDTAGFTSFFAPSTTLTSSLSFPSMFHASSHFDGHQELLVGGGGAGAVADADLGGAGFFAGDEHAGGLSWYGAEGW
>Oshox23
MASNGAAAGAMAPFFPPNFLLQMQQPLPLHHQHLQDHAHGGHGGHHLLPPPPPSLSPFLPDLAMDAPPPPMYEASGGDGGGGGAASEDEEDGCGGGGGGGGGEKKRRLSVEQVRTLERSFESGNKLEPERKAQLARALGLQPRQVAIWFQNRRARWKTKQLEKDFDALRRQLDAARAENDALLSLNSKLHAEIVALKGGAAAAGGGGSSCRQEAASELINLNVKETEASCSNRSENSSEINLDISRPAPPPPPPPANESPVNRGIPFYASIGRGGAGGVDIDQLLLRGGHSPSPAAVTTPPPPKMELGITGNGGGADAAAAGAGSFGGLLCGAVDEQPPFWPWADGHHHFH
>Oshox9
MAAAVAMRSGSGSDGGGGGYDKAGMDSGKYVRYTPEQVEALERVYAECPKPSSSRRQQLLRDCPILANIEPKQIKVWFQNRRCRDKQRKEASRLQAVNRKLTAMNKLLMEENERLQKQVSQLVHENAYMKQQLQNPSLGNDTSCESNVTTPQNPLRDASNPSGLLTIAEETLTEFLSKATGTAVDWVPMPGMKPGPDSFGIVAVSHGCRGVAARACGLVNLEPTKIVEILKDRPSWFRDCRSLEVFTMFPAGNGGTIELVYMQMYAPTTLVPARDFWTLRYTTTMEDGSLVVCERSLSGSGGGPSTASAQQFVRAEMLPSGYLVRPCEGGGSIVHIVDHLDLEAWSVPEVLRPLYESSRVVAQKMTTAALRHIRQIAQETSGEVVYALGRQPAVLRTFSQRLSRGFNDAISGFNDDGWSVMGGDGIEDVIIACNAKKVRNTSTSANAFVTPGGVICAKASMLLQSVPPAVLVRFLREHRSEWADYNFDAYSASSLKTSSCSLPGLRPMRFSGSQIIMPLAHTVENEEILEVVRLEGQALTHDDGLMSRDIHLLQLCTGIDEKSMGSCFQLVSAPIDELFPDDAPLISSGFRVIPLDMKTDGTPAGRTLDLASSLEVGSTAQPTGDASMDDCNLRSVLTIAFQFPYEMHLQDSVATMARQYVRSIVSSVQRVSMAISPSRSGLNAGQKIISGFPEAPTLARWICQSYQFHLGVELLRQADDAGEALLKMLWDYEDAILCCSFKEKPVFTFANEMGLNMLETSLVALQDLSLDKIFDEAGRKALYNEIPKLMEQGYVYLPGGVCLSGMGRHVSFEQAVAWKVLGEDNNVHCLAFCFVNWSFV
>Oshox1
MEMMVHGRRDEQYGGLRLGLGLGLSLGVAGGAADDEQPPPRRGAAPPPQQQLCGWNGGGLFSSSSSDHRGRSAMMACHDVIEMPFLRGIDVNRAPAAETTTTTARGPSCSEEDEEPGASSPNSTLSSLSGKRGAPSAATAAAAAASDDEDSGGGSRKKLRLSKDQAAVLEDTFKEHNTLNPKQKAALARQLNLKPRQVEVWFQNRRARTKLKQTEVDCELLKRCCETLTDENRRLHRELQELRALKLATAAAAPHHLYGARVPPPTTLTMCPSCERVASAATTTRNNSGAAPARPVPTRPWPPAAAQRSSA
>Os10g42490
MRRMFGDCQVLSSMAAMAGAASSADALFASPLIPNPALAGFMSSSAAMPFHHFSNAAATLIPKEEGLMGGLHVAKDEGMDLEMDMELSGGSGSAHLDGLLSFADVDDDHKPQHSGHDQPPDAAQPSGAAGGNAKKKRYHRHTAHQIQQMEALFKECPHPDDKQRLKLSQELGLKPRQVKFWFQNRRTQMKAQQDRADNVILRAENENLKSDNFRLQAAIRNVVCPNCGHAAVLADMSYEEQQLRIENARLKDELDRLACIATRYGGGGGRQPVLSTSALSCISAPPPVLMPPLDLDMNVYSRHFAEQAPVMGCGDLIPPPVVPQHDGAAAYMGAMMAPVQEQDKQLVVDLAATAADQLARMCRAGEPLWVRQRGAEVMAVEEHARMFSWPVDGAKQGDGGAVARAEGTRDNAVVIMNSINLVDAFLDANKWMELFPSIVCKARTIQIINHGAASGHLGSGTLLLMQAEVQFLSPLVAAREVVFFRYCVHNADEGSWAIVDFPAEGFEEGLLQASVVRCRRRPSGCIIQDMPNGYSRVVWVEHMEMVGEEKPLQPVFRDYVASGAAFGATRWLSILQRQCERLASELARNIADLGVIRTPEARTNMMKLSQRMITTFCANISASGTQSWTALSDSTQDTIRVTTRKNTEPGQPSGVILTAVSTSWLPFTHQQVFELLADEQQRCQLEILSNGGSLHEVAHIANGSHPRNCISLLRINAASNSSQNVELLLQESSTHPDGGSLVVFATVDVDAIQVTMSGEDPSYIPLLPLGFAIFPATSPSPAAAPTISSSTTTTTGNGNGETSSTPPRNSSSNNNNADELLPPNGCLLTVGMQVLASAVPSAKLNLSSVTAINSHVCNAIHQITAALKSSAGGAGGEPASDQ
>Oshox33
MAAAAVGGRGERLSSSSPTAAAPQVDAGKYVRYTPEQVEALERVYTECPKPSSLRRQQLIRECPILSNIEPKQIKVWFQNRRCREKQRKEASRLQTVNRKLNAMNKLLMEENDRLQKQVSRLVYENGYMRTQLHNPSAATTDTSCESVVTSGQHHQQQNPAVLHPQRDANNPAGLLAIAEETLAEFMSKATGTAVEWVQMVGMKPGPDSIGIIAVSHNCSGVAARACGLVSLEPTKVAEILKDRPSWYRDCRCVDIIHVIPTGNGGTIELIYMQTYAPTTLAAPRDFWTLRYTSGLEDGSLVICERSLTQSTGGPSGPNTPNFIRAEVLPSGYLIRPCEGGGSMIYIVDHVDLDAWSVPEVLRPLYESPKILAQKMTIAALRHIRQIAHESSGEIPYGAGRQPAVFRTFSQRLSRGFNDAVSGFPDDGWSLLSSDGSEDITISVNSSPNKLVGSHVSPNPLFSTVGGGILCAKASMLLQNVPPALLVRFLREHRSEWADPGVDAYSAASLRASPYAVPGLRTSGFMGSQVILPLAHTLEHEEFLEVIRLEGHGFSHDEVLLSRDMYLLQLCSGVDENATSASAQLVFAPIDESFADDAPLLPSGFRVIPLDTKMDGPSATRTLDLASALEVGPGGASRASVEASGTCNRSVLTIAFQFSYENHLRESVAAMARSYVRAVMASVQRVAVAIAPSRLGPQIGMKHPPASPEALTLASWIGRSYRAHTGADIRWSDTEDADSPLALLWKHSDAILCCSLKPAPMFTFANNAGLDILETTLVNLQDISLEMILDDEGRKALCSEFPKIMQQGFTYLPGGVCKSSMGRQASYEQAVAWKVLSDDDAPHCLAFMLVNWTFM
>PDF2
MYHPNMFESHHMFDMTPKSTSDNDLGITGSREDDFETKSGTEVTTENPSGEELQDPSQRPNKKKRYHRHTQRQIQELESFFKECPHPDDKQRKELSRDLNLEPLQVKFWFQNKRTQMKAQSERHENQILKSDNDKLRAENNRYKEALSNATCPNCGGPAAIGEMSFDEQHLRIENARLREEIDRISAIAAKYVGKPLGSSFAPLAIHAPSRSLDLEVGNFGNQTGFVGEMYGTGDILRSVSIPSETDKPIIVELAVAAMEELVRMAQTGDPLWLSTDNSVEILNEEEYFRTFPRGIGPKPLGLRSEASRQSAVVIMNHINLVEILMDVNQWSCVFSGIVSRALTLEVLSTGVAGNYNGALQVMTAEFQVPSPLVPTRENYFVRYCKQHSDGSWAVVDVSLDSLRPSTPILRTRRRPSGCLIQELPNGYSKVTWIEHMEVDDRSVHNMYKPLVQSGLAFGAKRWVATLERQCERLASSMASNIPGDLSVITSPEGRKSMLKLAERMVMSFCSGVGASTAHAWTTMSTTGSDDVRVMTRKSMDDPGRPPGIVLSAATSFWIPVAPKRVFDFLRDENSRKEWDILSNGGMVQEMAHIANGHEPGNCVSLLRVNSGNSSQSNMLILQESCTDASGSYVIYAPVDIVAMNVVLSGGDPDYVALLPSGFAILPDGSVGGGDGNQHQEMVSTTSSGSCGGSLLTVAFQILVDSVPTAKLSLGSVATVNSLIKCTVERIKAAVSCDVGGGA
>PHB
MMMVHSMSRDMMNRESPDKGLDSGKYVRYTPEQVEALERVYTECPKPSSLRRQQLIRECPILSNIEPKQIKVWFQNRRCREKQRKEAARLQTVNRKLNAMNKLLMEENDRLQKQVSNLVYENGHMKHQLHTASGTTTDNSCESVVVSGQQHQQQNPNPQHQQRDANNPAGLLSIAEEALAEFLSKATGTAVDWVQMIGMKPGPDSIGIVAISRNCSGIAARACGLVSLEPMKVAEILKDRPSWLRDCRSVDTLSVIPAGNGGTIELIYTQMYAPTTLAAARDFWTLRYSTCLEDGSYVVCERSLTSATGGPTGPPSSNFVRAEMKPSGFLIRPCDGGGSILHIVDHVDLDAWSVPEVMRPLYESSKILAQKMTVAALRHVRQIAQETSGEVQYGGGRQPAVLRTFSQRLCRGFNDAVNGFVDDGWSPMGSDGAEDVTVMINLSPGKFGGSQYGNSFLPSFGSGVLCAKASMLLQNVPPAVLVRFLREHRSEWADYGVDAYAAASLRASPFAVPCARAGGFPSNQVILPLAQTVEHEESLEVVRLEGHAYSPEDMGLARDMYLLQLCSGVDENVVGGCAQLVFAPIDESFADDAPLLPSGFRIIPLEQKSTPNGASANRTLDLASALEGSTRQAGEADPNGCNFRSVLTIAFQFTFDNHSRDSVASMARQYVRSIVGSIQRVALAIAPRPGSNISPISVPTSPEALTLVRWISRSYSLHTGADLFGSDSQTSGDTLLHQLWNHSDAILCCSLKTNASPVFTFANQTGLDMLETTLVALQDIMLDKTLDEPGRKALCSEFPKIMQQGYAHLPAGVCASSMGRMVSYEQATVWKVLEDDESNHCLAFMFVNWSFV
>PHV
MMAHHSMDDRDSPDKGFDSGKYVRYTPEQVEALERVYAECPKPSSLRRQQLIRECPILCNIEPRQIKVWFQNRRCREKQRKESARLQTVNRKLSAMNKLLMEENDRLQKQVSNLVYENGFMKHRIHTASGTTTDNSCESVVVSGQQRQQQNPTHQHPQRDVNNPANLLSIAEETLAEFLCKATGTAVDWVQMIGMKPGPDSIGIVAVSRNCSGIAARACGLVSLEPMKVAEILKDRPSWFRDCRCVETLNVIPTGNGGTIELVNTQIYAPTTLAAARDFWTLRYSTSLEDGSYVVCERSLTSATGGPNGPLSSSFVRAKMLSSGFLIRPCDGGGSIIHIVDHVDLDVSSVPEVLRPLYESSKILAQKMTVAALRHVRQIAQETSGEVQYSGGRQPAVLRTFSQRLCRGFNDAVNGFVDDGWSPMSSDGGEDITIMINSSSAKFAGSQYGSSFLPSFGSGVLCAKASMLLQNVPPLVLIRFLREHRAEWADYGVDAYSAASLRATPYAVPCVRTGGFPSNQVILPLAQTLEHEEFLEVVRLGGHAYSPEDMGLSRDMYLLQLCSGVDENVVGGCAQLVFAPIDESFADDAPLLPSGFRVIPLDQKTNPNDHQSASRTRDLASSLDGSTKTDSETNSRLVLTIAFQFTFDNHSRDNVATMARQYVRNVVGSIQRVALAITPRPGSMQLPTSPEALTLVRWITRSYSIHTGADLFGADSQSCGGDTLLKQLWDHSDAILCCSLKTNASPVFTFANQAGLDMLETTLVALQDIMLDKTLDDSGRRALCSEFAKIMQQGYANLPAGICVSSMGRPVSYEQATVWKVVDDNESNHCLAFTLVSWSFV
>REV
MEMAVANHRERSSDSMNRHLDSSGKYVRYTAEQVEALERVYAECPKPSSLRRQQLIRECSILANIEPKQIKVWFQNRRCRDKQRKEASRLQSVNRKLSAMNKLLMEENDRLQKQVSQLVCENGYMKQQLTTVVNDPSCESVVTTPQHSLRDANSPAGLLSIAEETLAEFLSKATGTAVDWVQMPGMKPGPDSVGIFAISQRCNGVAARACGLVSLEPMKIAEILKDRPSWFRDCRSLEVFTMFPAGNGGTIELVYMQTYAPTTLAPARDFWTLRYTTSLDNGSFVVCERSLSGSGAGPNAASASQFVRAEMLSSGYLIRPCDGGGSIIHIVDHLNLEAWSVPDVLRPLYESSKVVAQKMTISALRYIRQLAQESNGEVVYGLGRQPAVLRTFSQRLSRGFNDAVNGFGDDGWSTMHCDGAEDIIVAINSTKHLNNISNSLSFLGGVLCAKASMLLQNVPPAVLIRFLREHRSEWADFNVDAYSAATLKAGSFAYPGMRPTRFTGSQIIMPLGHTIEHEEMLEVVRLEGHSLAQEDAFMSRDVHLLQICTGIDENAVGACSELIFAPINEMFPDDAPLVPSGFRVIPVDAKTGDVQDLLTANHRTLDLTSSLEVGPSPENASGNSFSSSSSRCILTIAFQFPFENNLQENVAGMACQYVRSVISSVQRVAMAISPSGISPSLGSKLSPGSPEAVTLAQWISQSYSHHLGSELLTIDSLGSDDSVLKLLWDHQDAILCCSLKPQPVFMFANQAGLDMLETTLVALQDITLEKIFDESGRKAICSDFAKLMQQGFACLPSGICVSTMGRHVSYEQAVAWKVFAASEENNNNLHCLAFSFVNWSFV
>Zmhdz1
MESGRLIFNAPGSGAGQMLFLDCGAGGGPGGGLLHRGGRPMLGLEEGRGVKRPFYTSPDELLEEEYYDEQLPEKKRRLTPEQVHLLERSFEEENKLEPERKTELARKLGLQPRQVAVWFQNRRARWKTKQLERDFDRLKASFDALRADHDALLQDNHRLRSQVVSLTEKLREKEATEGDANGAAAALPAVGVVRASVADDVEEPEPEPEPEAEAAAFEERQVKSEDRLSTGSGGSAVVDAADALLYNGRIGGAAVDSSVESYFPGAEVQDQYHGCGTMGPVTHGAGGIQSDDDDGAGSDEGCSYYADEEAAAAFLSEHTHHADGDDEDAGQVSWWWMWN
>Zmhdz10
MSWRECVRNEDLSPCACVFPDDGYGVLGMEADVDVDVDEEMMAFGGGGGGEKKRRLSAEQVRALERSFEVENKLEPERKARLARDLGLQPRQVAVWFQNRRARWKTKQLERDYAALRRSYDALRLDHDALRRDKDALLAEIRELKAKLGDDEDAAASFTSVKAEPAASDGPAPAGVGSSEISDSSAVLNDADPPVAEAPAPAPEVQGTLLVAPAGPVAGAAAANHGGVFFHGSFLKVEEDETGLLDDDGPCGGFFAVEQPPAMAWWNEPAEHWN
>Zmhdz11
MRPMASNGMASAPSPFFPPNFLLQMQQTPSDHEHQEQHHHHHHHKHHLAAPPLHPHHNPFLPSSQCPSLQDFRGMAPIMLGKRPMYGADVQVVGGEEVNGCGGVNEDELSDDGSQAGGEKKRRLNVEQVRTLEKNFELGNKLEPERKLQLARALGLQPRQVAIWFQNRRARWKTKQLEKDYDALKRQLDAVKADNDALLSHNKKLQAEILSLKGREAGGSSELINLNKETEASCSNRSENSSEINLDISRAPASEAPLDPTPPPGAGGGGMIPFYPPSVGGRPASAAGVDIDQLLHTSAPKLEQHGSGGAVVVQAAETASFGNLLCGVDEPPPFWPWADHQHFH
>Zmhdz12
MDGAEDDGTEWMMHGAGGKGKGGGALDKNKKRFSDEQTKSLESMFATQAKLEPRQKLQLARELGLQPRQVAIWFQNKRARWKSKQLEREYSALRDDYHALLCSYESLKDEKRALLKQLEKLAEMLHEPPQGKYYGGNADDVRSGGVGGTKEEEESTDACAGAALYSSECAGGGRFIAHFLADDDVGAALFRPPSSPQPTAGLLTSSGPPEHQPFQFHSGCCWPSSSAEQTCSGSQWWELESLSE
>Zmhdz13
MKPMATNGMAPSFYPANFLLQMQQALPHHYQQQEQHHEGHDDEDHEAAHHLLAPPPAALVSPFLHDFGGAMAAAPPPPMLAGGFGGKRMYPDVGGMAGDDSHHLHAEPQQQQEQQASDDEEEGSAAVGGGERKRRLSVDQVRTLERSFEVANKLEPERKAQLARALGLQPRQVAIWFQNRRARWKTKQLEKDYDALRRQLDAARAENDALLSHNKKLQAEIMALKGGGGGGGRQEAASELINLNVRETEASCSENNSSEINGLDVSRPDPAAGESPAMNSYRGGLPFYASAAARADIHHQLLHSGGQPSPAAAAPPKMELAPGSPPATAGGGGGTFGSLLCGAAVDEPPPFWSWADGHHTCFQ
>Zmhdz14
MKRQSKRPTASRESPETGEKQKLAFAEEEAPPARKVEPDDEAEMDEDEDELGPGLGGGRAARSPCGLGEKKRRLALEQVRALERCFETDNKLDPDRKARIARDLALQPRQVAVWFQNRRARWKTKTLERDFAALRARHDALRADCDALRRDKDALAAEIRELRQKLLPKPEATVKLEATTGNDTAEERRQATAGAPPAGACKDGSSDSDSSVVFSDVEASPYSGGAAFEPPALAGLGAPFLDTSVAPTGCSSPPVFVETKWQQHGPTQYPFPFDSYKACAGYGFTEEWLASSDLIGSDGGAAGFFSEDHASSLNFNWCPSGIQGWE
>Zmhdz15
MGCEEEERLLFPSFVFPESFAEAATPGSGGEQKKARQRRRRKPRPAEGGEGADEQARKRRLSDDQARFLELSFRKERKLETPRKVQLAAELGLDAKQVAVWFQNRRARHKSKLMEEEFSKLRAAHDAVVLHNCHLETELLKMKDRLAEVEEEKTKLVAAAAAAAGGAAGAGSSSPSSSSFSTVTHHPAAALQVGQFGVEPEEAADLAYMTEYAYNSYMNMMDLAPAYFGGVVYDYDHFN
>Zmhdz16
MKRPTSRGSSMVSGQATTDLQEDSCRSMEPHGVDGDATAAAERDDVDAGAYDEEVDEEEELAGSRGGLGEKKRRLAADQVRALERSFEVDNKLDPERKARIARDLSLHPRQVAVWFQNRRARWKTKQIERDFAALRVRHDALRVECDALRRDKDALAAEIKELRGMVEKQMEVKLESAAEELLPVATRSAAAAAVYNKDGSTDSDSSAVFNEEASPYPYSGAALDHQQQQETSHPLGFTGFTSFLTSSFPSVYHGDSHLDQEADGFFSAAAAGDGFFAEEQSAGIGSWYGGEGW
>Zmhdz17
MAAWVSCLHLWPLSLSLSLSLSTPSLTPVLQSCSARKEIGITANSFVRATRLLLFQDPCRSLTIESPPFPNPFQSSAAKCRSQMKRQSKRPTASRDSPETGTVDKQLALAESLTARKTEPDELGEKKRRLAPDQVRALERCFEADNRLDPDRKARVARDLALNPRQVAVWFQNRRARWKAKALHRDFAALRARHDALRRDKDALAAEIRELRQKLAEPAAVKTEATGSDTAEARPTTTTTAGAPAPPAGGCKDGSSDSDSSVVLNDDVDASPYSGAAFEQPGAFAGFGAPFLAASAAAAPPPTGCSSPPVFETKWQHGPTTYAFESYKSCCAGYGFTEEWLASSDVVGSDGAAGFFSEDHASSLNFSWCASGAQDWE
>Zmhdz18
MLLLLSNLCLSLLAPLLPPHLPPFLVPVPVHWLAMGSTSPSGLELTMAVPGLSSSSGSEGFGCNNNNGSGNGNNMRDLDMNQPASGGEEEEFPMGSVEEEEDERGGAGGPHRAKKLRLSKEQSRLLEESFRLNHTLTPKQKEALAVKLKLRPRQVEVWFQNRRARTKLKQTELECEYLKRCFGSLTEENRRLQREVEELRAMRVAPPTVLSPHTRQPLPASALTMCPRCERITAATAARTPRPPPAASPFHPRRPSAAF
>Zmhdz19
MMPQASASLDLGLSLGLTLTSQGSLSSSTTTAGSSPWAAALSSVVADVARARGDAYAQHHAGAAMTMRASTSPDSGDTTTAKREREGELERTGSGGVRSDEEDGADGGAGGRKKLRLSKDQAAVLEECFKTHSTLNPKQKVQLANRLGLRPRQVEVWFQNRRARTKLKQTEVDCEYLKRWCDRLADENKRLEKELADLRALKAAPPSSAAAQPASAAATLTMCPSCRRVAAAASHHHQPPPPQCHPKPTVAAGGGSVVPRPSHCQFFPAAAVDRTSQGTWNTAAPPLVTRELF
>Zmhdz2
MDPSAVSFDSGGTRRGGGAQMLLFGGGGSANSNGFFRGVPMAVLGMDDATRVGKRPFFTTHEELLEEEYYDEQAPEKKRRLTAEQVQLLERSFEEENKLEPERKTELARRLGMAPRQVAVWFQNRRARWKTKQLETDYDRLKAAYDALAADHQGLLADNDNLRAQVISLTEKLQGKETYPSATTAAQEVDQPDEHTAVSGTEELLAQQLKDNLHSSGDCTGHGTLSSEEDDGGVVSDEGCSFALPDAMFAAGFTHHGAEEVQLANWTSMFWN
>Zmhdz20
MADSGSDLVLGLGMGVGVRREEETQRGRRDREARRELEFETGRCARPSPEPAVRLTLLPGLVPSLGLPWPLSSETNREVSTRGFDDVNRALSVAGAGAEEDEAAVAAATAAASSSPNNSSGSFAMDISAQGQGQGQDQAAPAADRACSRASDEDDGGSARKKLRLSKEQSAFLEESFKVRATPNPKQKLALARQLNLRARQVEVWFQNRRARTKLKQTEVDCEHLKRCCETLTGENRRLHKELAELRALKAVRPLLHMHLPATTLSMCPSCERVASTSSAAPAAPAPASPSPAAGAGIAASAPDPDQRPSSSFAA
>Zmhdz21
MAPQSLDLGLSLGLGVAAFQPSFCHPAGNDAAEREASPTADERERRCSPAGSPTSSGSGKRVAAERSAGSGSGDEDDDGGARKKLRLSKDQAAVLEECFKTHHTLTPKQKAALASRLGLRARQVEVWFQNRRARTKLKQTEVDCEYLRRWCEQLAEENRRLGKEVAELRALSAAPAPAAPLTALTMCLSCRRVSSSSCSSSPPNTHAHAAAAGTGRSVAAAAATTLPAHRQFLCGFRDGGAAAAAVYGTSSALAKALRAAR
>Zmhdz22
MYSCTRAMEEEGVGKSWLGLGIGGGGDLMKRNNRPPVQLDDLLSFPPQSVAAASKKQAEKGGGGRKRHKIVVTADEDGRQSPHGGARKKLRLTKAQSTLLEDTFRAHNILSHAQKQELARQVNLSARQVEVWFQNRRARTKLKQTEADCEVLKRYCERLTGENQRLRLELAQLQRSPAAEEAGFYVQSSFPFPPLATAMASVCPSCDKVVAVTSGKSSTSYSS
>Zmhdz23
MEEEGVGKSWLALGIGGGDLMKRNNRPPVQFDLLFPPQSVKEEGAASKKAEKGGGRKRLKVVTADEDGRQSPHGGPGPSDGSGAGARKKLRLTNEQSTLLEDTFRAHNILSNAQKQELARQVDLSARQVEVWFQNRRARTKLKQTEVDCEILKRCCESLTGENQRLRLELAQLQRSAAAAAEAGLYVQSSFPPLATATATASVCPSCDKIEQSRFIFCLVKE
>Zmhdz24
MSSLTTAASSSSSMEEHCYSVSAEEVVGTHLSLGIGGGGGGGDKRMLTTLPPSRTVVQLFGEVLSVQDGDEAQALRHHHTGRPTAASRKKKRRDAAAGGASATDAAANGHHHQSKKTKTTAARRDDGGGGGGGGRKKLRLTAAQATLLEDSFRAHNILSHGEKQELARQAGLSARQVEVWFQNRRARTKLKQTEVDCDLLRRWCARLSDDNDRLRRDLADLRRAAAASAGLGAVVCCASCGADRQLALAAAADNVLPSVASPSHSPHLT
>Zmhdz25
MDIMALNARDEEQYGNNHLGLGLSLSLGLGVATAAPVEVEPPPPPRQQQQRAISVAPITSLPAPQWWKWNGPGLFFGTTMDQQQQPAAARHGHEMPFLRGVDVNRAPAGDTRRGSCSEDDEEPGGASSSPNSTLSSSLSGKRAAPARSGGEVADHTPRAGGGSDDEDSGGGSRKKLRLSKDQAAVLEESFKEHNTLNPKQKAALAKQLNLKPRQVEVWFQNRRARTKLKQTEVDCEFLKRCCETLTEENRRLQREVAELRVLKLVAPHHYARMPPPTTLTMCPSCERLASASASADQAGRAGPCWGPLPVFVDGPARRP
>Zmhdz26
MLPCLLPFAGPLTCARQTAVPKGQNQARVLAACSVTRLAELSHSHAVATLSPQLLLHNARSSICRRYKPSLPSLYYGRLLLLLLVGVELFLGAGMELGLSLGDAAVPDAGRAAPELGLGLGVGIGSNAAGTGRGSKAAGTTGTTGWWAAPATPESAVRLSLVSSLGLQWPPPDGGICHVGRDEAPARGFDVNRAPSVAGSALALEDDEEEPGAAALSSSPNDSAGSFPLDLGGPRAHAEGAAARAGGERSSSRASDEDEGASARKKLRLSKEQSAFLEESFKEHSTLNPKQKAALAKQLNLRPRQVEVWFQNRRARTKLKQTEVDCEYLKRCCETLTEENRRLHKELAELRALKTAPPFFMRLPATTLSMCPSCERVASGPSPASTSAPASSTPPATAATTAISYAAAAAAPVRADHRPSSFAALFAATRSFPLASQPRPPAPASNCL
>Zmhdz27
MTSPLLVSYPSSILDMELELSLGDSRAPAKSASTPAALTPIHAGAGGEGHELALELGVGAAKRAEQDNQKTPVQPEHVQEEEEEEETCPYSESPAELSLIGCPLLPAASAEIGSVNSSEVCVRRGFGVDAVLVDGGDAAQGRPALSTSFLPSEFLVRRQADDQEAAAEDEEMSGVGGGARKKLRLSKEQSAFLEDSFKAHSTLTPKQKSDLAKRLKLRPRQVEVWFQNRRARSKLKQTEVDCEYLKRWCEKLAQENRRLQREVAELRRLCSAAYPFYGAAAGFGVATARVCPSSCDNDVSEAAISGAPSAAAPPPSTLFASWPPHFGPFTVVVPPLLRRQPSATTS
>Zmhdz28
MYSTREEEGVGKSWLGLGIGGGSGGCDLMQRNNRPPVQFDLLFPPQGVVEGVAASKKAEKGGGGRKRLKVVTGTADEDGQQPPGARKKLRLTKAQSTLLEDTFRAHSILSNAQKQELARQVDLSARQVEVWFQNRRARTKLKQTEADCEILKRCCESLTGENQRLRLELAQLQGSEAGLYLQSSFPPLAAAMASVCPSCDKVITVASGGETSGRSSTSYSS
>Zmhdz29
MAPQSLDLGLSLGLGVAAFQPSSFCHPGNAVVVPAAAEREASPAAAEERERRCSPAGSPVSSGSGSGNKRGAAERSAGAGAGSGDEDDDGAARKKLRLSKDQAAVLEECFKTHHTLTPKQKVALASSLGLRPRQVEVWFQNRRARTKLKQTEVDCEYLKRWCEQLAEENRRLGKEVAELRALSAAPAAPLTTLTMCLSCRRVASSSPPSSSSSPNIPGAAAASGGSMASPAAAAATLPAHRQFFCGFRDAGAAAAAYGTASSGLAKPVRAAR
>Zmhdz3
MHPSAVSFDSGDGRRRGGAQMLLFGGGGSANSNGFFRGVPMAVLAMDDATRVGKRPFFTTHEELLEEEYYDEQAPEKKRRLTAEQVQLLERSFEEENKLEPERKTELARRLGMAPRQVAVWFQNRRARWKTKQLETDYDRLKAAYNALAADHQGLLADNDSLRAQVICLTEKLQGKETSLSATIAAQEVDQPNEHTTGTEKLLAQQLKDDLHSSCGCTGHGALSSEEEDGGVVSDEGCNFDLPDAMFAVGVTNHGAEEAQLANWTSWFWN
>Zmhdz30
MAQEDVHLDDAGLALGLSLGGGGGGGASAAARHGTSRSRLSTEAPRTLEPPSLTLSMPDEATATATGGSGGSGGAARSVSSRSVEGVKRERVDDAEGERASSTAAAARAGAGAEDDDDGSTRKKLRLTKEQSKLLEDRFKDHSTLNPKQKIALAKQLKLRPRQVEVWFQNRRARTKLKQTEVDCELLKRCCESLSEENRRLQRELQELRALKQLAGPHPHQAPSSSPAAATQGVPVPVPVPPPLYVQMQMQLPMPAATLSLCPSCERLRGGPKAEPDRPQAATHRFFNPFTHSAAC
>Zmhdz31
MEKEEGFGKSWLGLGIGGGGRDLNLMKRSRPLRPVRLDLLFPPSVEGGEAAARSRKAGAGALRNMSLKQVAGDDDGGQSSHGGPSPSDDDDGAGARKKLRLTTEQSKLLEDTFRAHNILSHAQKHEVARQVDLSARQVEVWFQNRRARTKLKQTEVDCETLRRWRESLADENLRLRLELEQLQRWATAAAVCFLNQFFTCSNPDNVQKEVPSDLEELYLERQNPSNPDNVQKEVPSDLEELYLQRQNPSFLLVVILITYRKKSQVILKNYTFNGKIQGYKVLMEPVVLNRERAAADRLKRLPM
>Zmhdz32
MEQEEVGLALGLSLGSGHHHQELKPQHPSHPCAALLEPSLSLSGPATKDDGPTAPVRRFAAVKRELQTMEGNDDEATGRVLVYSVASSAVVTADDDEGCNSSRKKLRLSKEQSALLEDHFKEHSTLNPKQKAALARQLNLSPRQVEVWFQNRRARTKLKQTEVDCEILKRCCETLTEENRRLHRELQQLRALSHPHPHPAAFFMPTAAAAALSICPSCQRLVATGASAAAATTAGADNKPKAGGPGGRAPHVFSPFTNSAAC
>Zmhdz33
MELALSLGETMADAGRDLMLGLGMGVGVRREEEAQRGRRDREVRRELEFTARSARSSPEPAVRLTLLHGLGLPWPPPPSSETNRHLEASARGFDVNRAPSLSAAGGAAEEDEEQDEAAAAAASSSPNNSASSFPTDFSAQGQVAPGADRACSRASDEDDGGSARKKLRLSKEQSAFLEDSFKEHATLNPKQKLALAKQLNLRPRQVEVWFQNRRARTKLKQTEVDCEYLKRCCETLTEENRRLQKELSELRALKTVHPFYMHLPATTLSMCPSCERVASNSAPAPASSPSPATGIAAPAPEQRPSSFAALFSSPLNRPLAAQAQPQPQAPANS
>Zmhdz34
MMERVEDLGLSLSLSSSLASPRTHHVATMLLRAPEKRFLEMPLLLPAKRTTEVTGEDGLRGGSDEEDGGCGIDGSRKKLRLSKDQSAVLEDSFREHPTLNPRQKAALAQQLGLRPRQVEVWFQNRRARTKLKQTEVDCEYLKRCCETLTEENRRLQKEVQELRALKLVSPHLYMHMSPPTTLTMCPSCERVSSSNGNSAAATAAARARAGAGAGAIVCHPIDRATST
>Zmhdz35
MAQEDVHLDDAGLALGLSLGSGSGGASGAARHGGISRRLSREVRLPSPHPLEPSLTLSLPDEATATGSGGGGAAHSVSSLSVAGVKRERVDDAEGERASSTAALPRACAGAEDDDDDGSTRKKLRLTKEQSALLEDRFKEHSTLNPKQKVALAKQLKLRPRQVEVWFQNRRASRARRTKLKQTEVDCELLKRCCESLTEENRRLQRELQELRALKFAPHPQAPPSSATQAGAAAGVVPAPPPPLYMQMQMPAAATLSLCPSCDRLAGPGAAAKAEPRPKAAATHHFFNPFTHSAAC
>Zmhdz36
MVTAKEAAAAAAAMDASKYVRYTPEQVEALERLYYECPKPSSLRRQQLVRDCPVLASVDPKQIKVWFQNRRCREKQRKESSRLQAVNRKLTAMNKLLMEENDRLQKQVSQLVYENGYYRQQTQSAGLATTDTSCESVVTSGPQNVAAVLPQAQPRDAGPAGLMSIAEETLTEFLSKATGTAVEWVQMPGMKPGPDSIGIIAISHGCPGVAARACGLVGMEPAKVAEVLKDRPLWLRDCRSMEVVNVLPAGTSGTVELLYMQLYAPTTLAPARDFWLLRYTSILDDGSLVVCERSLGANQGGPSMPLVQPFVRGEMLPSGFLVRPSDGGGSVIHIVDHMDLEPWSVPEVVRPLYESSAMVAQKMSMAALRYLRQVAHEDTAHSVVTGGWGRQPASLRALSQKLTRGFNEALNGLADDGWSVVGSDGVDDVCVSVSSSPSRVVSCNATFSNGPVVGTGSSSVLCAKASMLLQDVSPPELLRFMREQRSQWADSNLDAFFASAMKPDFCSLPIPPRLGGFGGQVILPLAHTFDPEEFLEVIKVGNAGNYQDALLHRDLFLLQMYNGVDENMAGTCSELIFAPIDASFSDDSPLLPSGFRIIPIDAPLDTSSPKCTLDLASTLEAGTPRSRTSGSGGPGTAAAACAGSKAVMTIVFQFAFESHLQDSVAAMARQYVRSIVASVQRIALALSSARLVVPHGSGVSHGAPAAGPEAATLARWICQSYRFHFGAELIKSADGSGCGEAVLKTLWHHAGAILCCSLKALPVFTFANQSGLDMLETTLVALQDIALERVFDDQGRKNLCAELPGVMEQGFACVPGGMCVSGLGRPVSYEKALAWKVLDDGSGGVHCVCFMFVNWSFV
>Zmhdz37
MASSRGRLRLSPRAAAPQLDAGKYVRYTAEQVDALELAYGECPKPSSLRRQQLIRDCAVLTNVEPRQIKVWFQNRRCREKQRRESSRLQTVNRKLGAMNKLLMEENDRLQKQVSRLVFDNGYMKNRLHSPSVATTDTSCESVVTSGQHKQQQNPAVLHPPQRDANNPAGLLAIAEETLAEFMSKATGTAVNWVQMVGMKPGPDSVGIIAVSHNCSGVAARACGLVSLEPTKVAEILKDRASWYRDCRRVDILHVIPTGNGGTIELIYMQTYALTTLAEPRDFWTLRYTSGLDDGSLVICERSLTHSTGGPSGPKTPDFIRAEVLPSGYLIRPCDGGGSMIYIVDHVDLNACSVPEVLRPLYESPKILAQKMTAAALRHIRQIAHESSGETPYGAGRQPAVLRTFSQRLSRGFNDAVSGFPDDGWSSLLSSDGAEDISITINSSPNKLIGSDVSPSPFFSAMGGGIMCAKASMLLQNVPPALLVRFLREHRSEWADPGVDAYSAASLRANPYNVPGLRAGGFMGNQVILPLARTVEHEECLEVIRLQGHGFSHDEVLMSPDMFLLQLCSGIDEDAPGACAQLVFAPIDESFADDAPLLPSGFRVIPLDAKTDVPSATRTLDLASALEVGSGGGLCALSDSGSGTRSTRSVLTIAFQFSFENHLRESVAAMARQYVRAVMAIVQRVAMAISPSRLGPHVELKHPPGSPEALALASWIGRSYRAHTGTEIRWSDTEDAAGSPLTLFWKHSDAIICCSLKPAFTLKFANSAGFDILETTVANVQDLQLEAVLDDGGQKALVAQLPKIMLQGLAYLPGGVCRSSMGRQASYEQAVAWKVVGDDGAPQCLALMFVNWTFI
>Zmhdz38
MGTMVAAVALRGGSSDSGGFDKVPGMDSGKYVRYTPEQVEVLERLYIDCPKPSSSRRQQLLRECPILSNIEPKQIKVWFQNRRCRDKQRKESSRLQAVNRKLTAMNKLLMEENERLQKQVSQLVHENAHMRQQLQNTSLANDTSCESNVTTPPNPIRDASNPSGLLAIAEETFTEFLSKATGTAIDWVQMPGMKPGPDSVGIVAISHGCRGVAARACGLVNLEPTKGIEILKDRPSWFRDCRSLEVFTRFPAGNGGTIELIYMQMYAPTTLVPARDFWTLRYTTTMEDGSLVVCERSLSGSGGGPNAASTQQFVRAEMLPSGYLVRPCEGGGSIVHIVDHLDLEAWSVPEVLRPLYESSRVVAQKMTTVALRHLRQIAQETSGEVVYALGRQPAVLRTFSQRLSRGFNDAISGFNDDGWSVMGGDGIEDVVIACNSTKKIRNTSNAGITFGAPGGIICAKASMLLQSVPPAVLVRFLREHRSEWADYNIDAYLASSLKTSACSLPGLRPMRFSEGQMIMPLAHTVENEEILEVVRLEGQPLTHDEALLSRDIHLLQLCTGIDEKSVGSSFQLVFAPIDEHFPDDAPLISSGFRVIPLDVKTDGVSSGRTLDLASSLDVGSAAPQASGESPDDCSLRSVLTIAFQFPYEMHLQDSVAAMARQYVRSVISAVQRVSMAISPSQSGLNAGHRMLSGFPEAATLARWVCQSYHYHLGMELLNQSDGAGEALLKMLWHHPDAVLCCSFKEKPMFTFANKAGLDMLETSLVALQDLTLDKIFDESGRKALFSDISKLMEQGYAYLPSGVCMSGMGRHVSFDQAVAWKVLGEDSNIHCLAFCFVNWSFV
>Zmhdz39
MKERERVTRKHLLLLQSSSTVLLLNKPRALLLLSSPPPHSTTAHSHPTRAQPPPTPYSLHYSPRKHAQRHGHGGSAHGGLLLRLRFLSSPALLAGPLATMAAVASRERLSPGAAPQVDAGKYVRYTPEQVEALERVYSECPKPSSLRRQHLIRDCPILRNIEPKQIKVWFQNRRCREKQRKESSRLQTVNRKLSAMNKLLMEENDRLQKQVSRLVFDNGYMKNRLHSPSVATTDTSCESVVTSGQHNQQQNPAVLHPPQRDANNPAGLLAIAEETLAEFMSKATGTAVNWVQMVGMKPGPDSVGIIAVSHNCSGVAARACGLVSLEPTKVAEILKDRASWYRDCRHVDVLHVIPTGNGGTIELIYMQTYALTTLAEPRDFWTLRYTSGLDDGSLVICERSLTQSTGGPSGPNTPNFIRAEVLPSGYLIRPCDGGGSMIYIVDHVNLNACSVPEVLRPLYESPKILAQKMTAAALRHIRQIAHESSGEMPYGAGRQPAVLRTFSQRLSRGFNDAVSGFPDDGWSCLLNTDGAEDITVTINSSPNKLVGSHVSASPLFSAMGGGIMCAKASMLLQNVPPALLVRFLREHRSEWADPGIDAYSVASLRANPYTVPGLRAGGFMGNQVILPLARTLEHEESLEVIRLEGHGFSHEEVLMSRDMFLLQLCSGVDEDAPGACAQLVFAPIDESFADDAPLLPSGFRVIPLDAKTDVPTATTRTLDLASALEVGSGGSGMRASCDGSGTCATRSVLTIAFQFSFENHLRESVAAMAKQYVRGVMASVQRVAMAIAPSRLGSRIELKHPPGSPEALALATWIGRSYRAHTGTEIRWSDTEGADSPLMLFWKHSDAILCCSLKPPAFTLKFANSAGFDILETTMVNIQDLPLEAVLDEEGQKALSAQLPAIMQQGLAYLPGGVCRSSMGRQASYEQAVAWKVVGDDGAPQCLALMLANWTFI
>Zmhdz4
MDRPDHQQQQFFMPTTVQVPQPQQQQQQLCVPMLDEPPSSFLAGRGGGGASGRGERKRRFTEEQIRSLESMFHAHHAKLEPREKAELARELGLQPRQVAIWFQNKRARWRSKQLEHDYALLRAKFDDLHAHVESLKQDKLALTTQLSELSERLRERDDRAAAAGGGGRETMASSSSCIGGGGEEEAEDDKRNVLLFGCVDMEPPAESCVLVGSTCAALADVSVESECDDQHLHYDDEFPESYCAMPELWEPWPLVEWNAVA
>Zmhdz40
MRSGSSDGGGGYEKSGMDTGKYVRYTPEQVEALERVYAECPKPSSARRQQLLRECPILSNIEAKQIKVWFQNRRCRDKQRNESSRLQSVNRKLTAMNKLLMEENERLQKQVSQLVHENAYMKQQLQNPSLATDASCESNATTPANLRDASNPSGLLAIAEETLTEFLSKATGTAIDWVQMPGMKPGPDSFGIVTISHGGRGVAARACGLVNLEPTKIVEILKDRPSWFRDCRSLEVYTMLPAGNGGTIELVYMQMYAPTTLVPARDFWTLRYTTTMEDGSLVVCERSLSGSGDGQSAATTQQFVRAEMLPSGYLVRQCEGGGSIVRIVDHLDLDAWSVPEVLRPLYESSRVVAQKMTTTALRHLRQIAQETSGEVVYALGRQPAVLRTFSQRLSRGFNDAISGFNDDGWSVMCGDGMEDVIIACNSKKIRSSSNPATGFGAPGPGGIICAKASMLLQSVPPAVLVRFLREHRSEWADYNFDAYSASALKTSPCSLPGLRPMRFSGSQIIMPLAHTVENEEILEVVRLEGQTLTHDEGLLSRDIHLLQLCTGMDEKSMGSCFQLVFAPIDELFPDDAPLVSSGFRVIPLDIKTDGPPSGRTLDLASSLEVGATTQQVAGNGSQDVCNLRSVLTIAFQFPYETHLQDTVAAMARQYVRSIVSAVQRVSMAISPSHSGLNTAGQKLISGSPEAATLVRWICQSYRYHLGVDLVSHSDQAGESLLRMFWDHQDAVLCCSFKEKPVFTFGNQMGVDMLETTLVALQDLTLDKIFDEPGRKALHAEVPKLMEQGYAYLPAGVCLSGMGRHVSYEQAVAWKVLGEDGNVHCLAFCFVNWSFI
>Zmhdz41
MANAACVGGSFLGVEKGKPATVSNLGAPAVLLLVLACLPLVLPSSDPKQGMSFGDLDGGGSAAGLQYPYGAFASSPVLSLTVVDARRRRGGGGNAKDASEAENEGQSMMSGHLDVVLSGGGDGEDGEAANQRKPKRKKPYNRHTPRQIEQLEAMFKEFHHPDEKQRAQLSRQLGLDPRQVKFWFQNRRTHLKCLTWLSLLHGPELGKNQLERQENARLKHENDKLRVENLSIREAIRDLVCSCCGGPAVLGELSPEEHQLRLENARLRDELARVCTVTSKFIGKPMSHMELLLAKEPHPMTGSSLELAVAVGVGSSVPSSKMPVSTISELAGSTSSSTGTVTTPMVTASLPMVSIDKSKFAQLAVSAMNELVKMARMNEPLWIPTIPSPGSPIMETLNFKEYLKAFSPCVGVKPTGFVSEASRESGIVTIDSSAALMEVFMDEVLLVPPCSLFLLLPRRWSDIFYCIVAKASIVEEILPGVAGSRNGALLLMQAELQMLSPLVPIREVTFLRFCKQLAEGAWAVVDVSIDGLQTDQCLATNTKCRRLPSGCVLQDTPNGCKVTWVEHAEYPEASVHQLYQPLMRSGLALGAGRWLATLQRQCECLAILMSSLAAPEHDSAAVSLEGKWSLLKLARRMMENFCAGMGASSSREWSMLDGFTGSTGKDVRVMVQNSVDEPGVPPGVVLSVATAVWLPVTPERLFNFLRDEELRAEWDILSNGGPMQQVLRISKGQLDGNSVALLRADHTDSHLNSILILQETCTDRSGAMVVYTPVDFPAMQLVLGGGDSKNVALLPSGFVILPAGSTASGLGHKARGSLLTVAFQILVNSQPTAKLTVESVDTVYSLISCTIEKIKAALHCDVC
>Zmhdz42
MMIPARHMPPTMIVRNGGAAYGSSSALSLGQPNLMDNQQLQFQQALQQQHLLLDQIPATTAESCDNTGRGGGGRGSDPLADEFESKSGSENVDGVSVDDQDDPNQRPSKKKRYHRHTLHQIQEMEAFFKECPHPDDKQRKELSRELGLVPLQVKFWFQNKRTQMKNQHERQENSQLRAENEKLRAENMRYKEALSSASCPNCGGPAALGEMSFDEHHLRVENARLREEIDRISAIAAKYVGKPMVSFPVLSSPLAGARPSPLDIDSGGVLGGAATYGGAADIFGGGGGVAACGAARDCDKPMIVELAVTAMEELVRMAQLDEPLWNAPAGGHDGSAETLNEEEYARMFVPAGGLGLKKQYGFKSEASRDSSVVIMTHASLVEILMDVNQYATVFSSIVSRAATLEVLSTGVAGNYNGALQVMSVEFQVPSPLVPTRDSYFVRYCKQNADGTWAVVDVSLDTSSVLKCRRRPSGCLIQEMPNGYSKVTWVEHVEVDDRSVNGIYKLLVDSGLAFGARRWVGTLDRQCERLASVMASNIPTSDIGVITSTEGRKSMLKLAERMVTSFCGGVTASAAHQWTTLSGSGADDVRVMTRKSVDDPGRPPGIVLNAATSFWLPITPKRVFDFLRDESSRSEARTRAPTHTQFFFNREHVLPSYEPPFLFFFFLFLQWDILSNGGVVQEMAHIANGRDHGNCVSLLRVNQSTNSTQSNMLILQESCTDASGSYVIYAPVDVVAMNVVLNGGDPDYVALLPSGFAILPDGPSGSSNMQGGGGGGVGSGGSLLTVAFQILVDSVPTAKLSLGSVATVNSLIARTVERIKAAVSGESVTQQ
>Zmhdz43
MDFGDEPEGSDSQRQRKRYHRHTPRQIQQLEAYDLASFPFLLLLLYSVRPPLWLFVVRRDGLAERNVMACVLAHDCRMFKECPHPDENQRAALSRELGLEPRQIKFWFQNRRTQMKAQHERADNCFLRAENDKIRCENITMREALKNVICPSCGGPPVDEDFFDEQKLRMENARLKEELDRVSSITSKYLGRPFTQMPPVPTMSVSSLDLSVGGMGSLGGPSLDLDLLSGCSSGLPYQVPAPVTEMERPMMVDMAARAMDELIRLAQAGEQIWVKGVPGDAREVLDVGTYDSLFAKPGAAFRPPDINVEASRDSGLVFMSAVALVDVFMDTNKWMEFFPGIVSKAQTVDVLVNGLGGRSESLIMMYEELHIMTPVVPTRELSFLRYCKQIEQGLWAVADVSLEGQRDAHYGVPSRSRRMPSGCLIADMSNGYSKVTWVEHMEIEQMLPINVLYRNLVLSGAAFGAHRWLAALQRACERFASVATLGVPHHDVAGVTPEGKRSMTKLSQRMVSSFCASLSSSPLQRWTLLSGTTDVSVRVSTHRSTDSGQPNGVVLSAATSIWLPVPGDHVFAFVRDENARSQWDVLSHGNQVQEVSRIPNGSNPGNCISLLRGLNANQNSMLILQESCTDASGALVVYSPIDIPAANVVMSGEDPSGIPLLPSGFAILPGSGAGASSSAVVPPPGCVVTVAFQILVSNLPSSRLNAESVATVNSLIGTTVQQIKAALNCAGH
>Zmhdz44
MLQNMMDGHHQLAMMQQQHQNHGQQQAATSESDARGPRHDELLMESKSGSDNMEGGARSGGSGGEELQEEDLGLRQPARKKRYHRHTQHQIQELEAFFKEYPHPDDKQRKELSRELGLEPLQVKFWFQNKRTQMKTQQERHENMQLRAENEKLRAENARYKDALANASCPSCGGPAATAVIGEMSFDEHHLRVENARLRDEVDRISTIAAKYVGKPAGSLLLLPPNNLSNNVSGPALSSHHHLLPGGTDVFGGLHRHAGGGFDFDKGLVVELAVAAMEELVRMALLGEPLWIPALAVDGATTETLNEEEYARGFFPRGVGPKLPELRSEASREAVVVIMNHVSLIEMLMDVNQWSTLFSSIVSRAATLEVLSTGVAGNYNGALQLMTAEFQMPSPLVPTRECQFLRYCKQHTDGSWAVVDVSVEGQLLRTGSRQGRGRGRRRPSGCLIQEMPNGYSRVTWVEHAEADDMMVHDLYRPLVCSGLAFGARRWASTLERQCERLASAMASGVVVPAAAAGPAAGVVTSPEGRRSMMRLAERMVASFCGGVTASTTHQWTTLSGSGAEDVRVMTRKSVDDPGRPPGIILNAATSFWLPVAPARVFGFLRDDATRSEWDMLSNGGDVQEMAHIANGRDHGNAVSLLRVDNANSNQGNMLILQECCTDATGSYVIYAPVDVVAMNVVLNGGDPDYVALLPSGFAILPDGGGGGGGGSLLTVAFQILVDSVPTAKLSLGSVATVNSLIACTVERIKAAVAADNAGVAAAAAATSHH
>Zmhdz45
MSFGSLFDGGSGGGGGGGGMQFPFSTGFSSSPALSLGLENPGGGMVGRMLPVGGAPAAGGMARDAADAENDSRSGSDHLDAMSAGAGAEDEDDAEPGNPRKRKKRYHRHTPQQIQELEALFKECPHPDEKQRGELSKRLGLDPRQVKFWFQNRRTQMKTQLERHENALLKQENDKLRAENMAIREAMRSPMCGSCGSPAMLGEVSLEEQHLCIENARLKDELNRVYALATKFLGKPMPVLSGPMLQPNLSLPMPSSSLELAVGGLRGLGSIPSLDEFAGGVSSPLGTVITPARATGSAPPPMVGVDRSMLLELAISAMDELVKLAQVDEPLWLPSLSGSPDKKLLNFEEYAHSFSPSVGAVKPVGYVSEASRESGLVIIDNSLALVETLMDVRRWSDMFSCMIAKATVLEEVTSGIAGSRNGALLLMKAELQVLSPLVPIREVTFLRFCKQLAEGAWAVVDVSIDGLVRDHNSGTASNAGNIRCRRLPSGCVMQDTPNGYCKVTWVEYTEYDEASVHQLYRPLIRSGLAFGARRWLAMLQRQCECLAILMSPDTVSANDSSVITQEGKRSMLKLARRMTENFCAGVSASSAREWSKLDGAAGSIGEDVRVMARKSVDEPGEPPGVVLSAATSVWVPVAPEKLFNFLRDEQLRAEWDILSNGGPMQEMANIAKGQEHGNSVSLLRASHECQPEQHADPPGDLH
>Zmhdz46
MEKEEQQANDYTDEDTDYTDDEEEDYNDDEDYTPEPETASKRQKRHTLEQIRELRAAYQRCDHPDAPTRRALGAKIGLEGRQVQYWFQNQRSQTQAKALAQNNRVVQQENAALMAENASLRHAILTGSCLACGGATTAAAPAELPPESRRLVAENARLRGEYARATALLNQILLSAPAPPGPAAAAVVVSSSSVARPVADRAARLRGHAEAAMDQFLLLATKGEPLWLPTTPDGEALNYQLGYKHKKALPVHHGLCPDEFVMEASRATGVVRASATYLVATLTDARRWSEMFPSVVASVTARRDAAISGGVFGSHIQLMNAELQVHSPRLLNRSINFLRYTKRVAEGRWAVMDVSVDGILGPPGSRVADAAAAAAAANGVTLVPAWYTGCRLLPSGCLVEDMRNGYCKVTWVVHAEYDETTVPTMFRPLFRSGKALGAHRWLASLQRQCEFLAVLHSSQVSRGGDNTAAAISSMGKRGVLELAQRMVADFYSAVSGPVTQPSSSIDEWYGSAGAGARRTDTAVRMVTSKKAGTVADLVLSASTTVWLPNTPPQLVFRYLRDDQRRGEWDAFFASSAAVTELCSVPTGHLNGNAVSVLYSNVSLLFFFFFCS
>Zmhdz47
MSFGGMFDGAGSGVFSYDATGGGTGMHNPGRLVPAPPLPKPGGFGATGLSLGLQTNMEGAQLGDLGRMGLIGGGGSGSGGDGDSLGRGREDEIDSRSGSDNVDGASGDEIDPDNSNPRRKKKRYHRHTPQQIQELEAVFKECPHPDEKQRMELSKRLNLESRQVKFWFQNRRTQMKTQIERHENALLRQENDKLRAENMTIREAMRNPICANCGGAAVLGEVSLEEQHLRIENARLKDELDRVCALAGKFLGRPISSGSSMSSSLQGCSGLELAVGSNNGYGPGPLGASALQPLPDLLGAGLPGPVGSAAMRLPMGIGALDVALHGAAADGIDRTVLLELALAAMEELMKVAQMDEPLWLRSPDGSGLEALNLDEYHRAFARVFGPSPAGYVTEATREAGVAITSSVDLVDSLMDAARWSEMFPCIVARASTTDIISSGMGGTRSGSIQLMHAELQVLSPLVPIREVVFLRFCKQHAEGLWAVVDVSVDAILRPDGGHHHAQNGGGAGYMGCRLLPTGCIVQDMNNGYSKVTWVVHAEYDEAVVHQLYRPLLQSGQALGARRWLASLQRQCQYLAILCSNSLPARDHAAITPVGRRSMLKLAQRMTDNFCAGVCASAAQKWRRLDEWRSGEGGDAAGNGGSAAAGEGEEKVRMMARHSVGAPGDPPGVVLSATTSVRLPATSPQRVFDYLRDEQRRGEWDILANGEAMQEMDHIAKGQHHGNAVSLLRPNATSGNQNNMLILQETCTDPSGSLVVYAPVDVQSMHVVMNGGDSAYVSLLPSGFAILPDGHCQSPNTAHQGSPSCGGSSSSSSTGSLVTVAFQILVNNLPTAKLTVESVETVSNLLSCTIQKIKSALQASIVTP
>Zmhdz48
MTPARRMPAMIGRNNGVAFGSSSALSLSQVIIPADFLDSHHLQQAFEQQLFEQIPAAAVDSSDNIIHGRSDALVDEFESKSCSENPDGTASGDDGQGDEDPNQRPNKKKRYHRHTQHQIEEMEAFFKECPHPDDKQRKELSRELGLEPLQVKFWFQNKRTQMKNQHERQENAQLRAENDKLRAENMRYKDALGTASCPSCGGPAALGEMSFDEHHLRLENARLRDEIDRISGIAAKHVGKPMVSFPVLSSPLAARSPFDLAGAYGVQPPGGGGGLGAADHLFGGAAGDLLRSVSAGQLSADKSMIVELAVAAMDELLRMARVDAPLWNGGVAGVPQQLDEEEYGRTFPGGLGPRQYGLRPEASRDDAVVIMTRDSLVEILMDANRFAAVFSSIVSRASTHEVLSTGVAGSYNGALQVMSMEFQVPSPLVPTRESYFARYCKNNPDGTWAVVDVSLDSLRPSPALKCRRRPSGCLVQEMPNGYSKVTWVEHVEVDDRSVHNLYRPLVNSGLGFGATRWVGTLDRQCERLASAMASNIPNGDLGVITSIEGRKSMLKLAERMVASFCGGVTASAAHQWTTLSGSGAEDVRVMTRKSVDDPGRPPGIVLNAATSFWLPVPPKRVFDFLRDETSRSEWDILSNGGAVQEMAHIANGRDHGNCVSLLRVNSANSNQSNMLILQESCTDASGSYVVYAPVDVVAMNVVLNGGDPDYVALLPSGFAILPDGPPAPGMAPHHGGEGAAGGGLEELEAAGGSLLTVAFQILVDSVPTAKLSLGSVATVNSLIACTVERIKAAVCGAEGNPQ
>Zmhdz49
MGRGGGGVSDPLLGDEFESKSGSENVDGGVSVDELQDPNQRPSKKKRYHRHTQHQIQELEAFFKECPHPDDKQRKELSRELGLEPLQVKFWFQNKRTQMKNHHERQENSQLRSENEKLRAENMRYKEALSSASCPSCGGPAALGEMSFDEHHLRVENARLREEVDRISSIAAKYVGRPMVPFPVLSSPLAGAGARAPALPPLDMAPPYGAAADMFGGGGVVAAAGAAGAGDLLLRGAAVQSDADKPMIVELAVAAMEELVRMAQLDEPLWNAPAGLDGSAEEETLNEEEYARLFPGGLGPKPYGLNSEASRDSAVVIMTHANLVEILMDVNQYAAVFSSIVSRAATLEVLSTGVAGNYNGALQVMSVEFQVPSPLVPTRESYFVRYCKQNADGTWAVVDVSLDGLRPGAVLKCRRRPSGCLIQEMPNGYSKVTWVEHVEVDDRSVHSIYKLLVSSGLAFGARRWVGTLDRQCERLASVMASNIPTSDIGVITSAEGRKSMLKLAERMVMSFCGGVTASAAHQWTTLSGSGAEDVRVMTRKSVDDPGRPPGIVLNAATSFWLPVPPKRVFDFLRDESSRSEWDILSNGGVVQEMAHIANGRDHGNCVSLLRVNSTNSNQSSMLILQESCTDMSGSYVIYAPVDVVAMNVVLNGGDPDYVALLPSGFAILPDGPSSGSSSMLQGDGGVGSGGSLLTVAFQILVDSVPTAKISLGSVATVNSLIACTVERIKAAVISGQSNPQQQ
>Zmhdz5
MRPMASNGMASSLSPFFPPNFLLQMQQTPSDHDPQEHHHLPAPPLHLHHNPFLPSSQCPSLQDFRGMAPMLRKRPTMYCGADDVGVGGEEASCGATNEDEVSDDGSLQAVGPGEKKRRLNVEQVRTLEKNFELGNKLEAERKLQLARALGLQPRQVAIWFQNRRARWKTKQLEKDYDALRRQLDAVKADNDALLSHNKKLQAEILALKGREAAGGSSELINLNKETEASCSNRSEDSSEINLDISRTPPASEGPMDHPPPPPPHHAAGGGLIPFYPSVGGRHSIAAGVGMDQLLHASTPKLEQHGDGCAVAVQAAETAGSFGNLLCGVDETPPFWPWADHHHFH
>Zmhdz50
MFGDCQVLSSMAAVAGASSSADTLFIPNPGALAGFMSSSSAAAAMPFHHFSTTAASLVPKEEGGIMGALQVAKDEDMDQLEMEMELSGGSGSGHLDGLLSFADVDDDRPEQKPQHSGLELQTTADAAGQQQQLATANGKKKRYHRHTAHQIQQMEALFKECPHPDDKQRLKLSQELGLKPRQVKFWFQNRRTQMKAQQDRADNVLLRAENESLKSDNYRLQAAIRNVVCPNCGHAAVLGEMSYEEQQLRIENARLKDELDRLACIATRYGGGRQPSMSSSALVCLSAPPPVLMPPLDLDMNVYSRHFTDQSPVMGCGDLIQSVLGPPSQQITGGAEHHASTPSFMGAMAPVQEQDRQLVLDLAAAAADTLAKMCRAGESLWLRRRGASSEVMVADEHARMFSWPVNGGQQDSSASPGGAAARTEGSRDGTVVIMNSITLVDAFLDANKWMELFPSIVSKARTIQIINHGAASGHMGSGSLLLMQAELQFPSPLVPAREVVFFRYCVHNGDEGTWSLVDFPAEGFQLEALQTPSVVRCCRRPSGCIIQDMPNGYSSVVWVEHTEIVGEEKPLHQVFKDYVASGSAFGATRWVSLLQRQCERLASELARNIADLGVIRTPEARTNMMKLSQRMITSFSANISASGSQSWTSLSETTEDTIRVTTRKNTDPGQPSGVILTAVSTSWLPFNHQKVFELLADEQQRCQLEIMSSGGSLHEVAHIANGSHPKNCISLLRINAASNSSQNVELMLQESSTHPDGGSLVVFATVDVDAIQVTMSGEDPSYIPLLPLGFAIFPAANPSAAATSAAGSGDGQSSPAGNADEPASGCLLTVGMQVLASAVPSAKLNLSSVTAINSHVCNAVHQITAALKGAGASGAAEPAAAASE
>Zmhdz51
MDFGDDVMDGGSDAQRRKKRYHRHTPRQIQQLEAMFKECPHPDENQRMQLSRELGLEPRQIKFWFQNRRTQMKAQHERQDNCFLRAENDKIRCENIAMREALRSVICPTCGGPPVADDYFDEQKLRMENARLKEELDRVSSLTSKYLGRPITQLPPAQAALSMSSLDLSVGGLGSPSLDLDLLSGGSSGYPPFHLPMPVSEMERPMMAEMATRAMDELIRMAQAGEHLWVKAGGREVLNVDTYDSVFAKPGAASFRGPDVHVEGSRDSGLVFMSAVGLVDMFMDSSKWTEFFPAIVSKARTVDVLVNGMAGRSESLVLMYEELHVMSPVVPTREFCFLRYCRQIERGLWAIADISVDLQQHDARFGAPPSRSCRLPSGCLIADMADGSSKVTWVEHMEIEDRVPIHLLYRDLILSGAAFGAHRWLAALQRACERCACLVPAGMPHRDIAVAGVTPEGKRSMMKLSQRMVSSFCASLSASQLHRWTTLSGPSDVGVRVTVHRSTDPGQPSGVVLSAATSIWLPVPCDRVFAFVRDEHTRSQWDVLSHGNPVQEVSRIPNGSHPGNCISLLRGLNASQNSMLILQESCTDGTGSLVVYAPIDIPAANVVMSGEDPSAIPLLPSGFTILPDGRPGAPSSSSAGGPLVGSPAAAGSLVTVAFQILVSSLPSSRLNAESVATVNSLISTTVEQIKAALNCASH
>Zmhdz52
MTPARRVPPAAMIGRNGFAFGSSSALSLSQADLLDSHQLQQAFQQQLFDQIPTTTTVDDSSDNLIHGRSDTLVDEFESKSCSENPDGTSGDDGLEEDPNQRPNKKKRYHRHTQHQIQEMEAFFKECPHPDDKQRKELSRELGLEPLQVKFWFQNKRTQMKNQHERHENAQLRAENDKLRAENMRYKEALGTASCPSCGGPAALGEMSFDEHHLRLENARLRDEIDRISGIAAKHVGKPMVSFPVLSSPLAAAAAAARSPLDLAGAYGVQSAAAGLGADHVLFGAGAGDLLRSVSAGQLDADKPMIVELAVAAMDELLRMARPDALLWGGGASAGAQQQQLDEEEYVRTFPAGLGPRQYGLRPEASRDSAVVIMTCDSLIEILMDANRFAAVFSSIVSRASTHEVLSTGVAGSYNGALQVMSMEFQVPSPLVPTRESYFVRYCKNNPDGTWAVVDVSLDSLRPSPVIKCRRRPSGCLIQEMPNGYSKVTWVEHVEVDDRSVHNLYRPLVNSGLAFGAKRWVGTLDRQCERLASAMASNIPNGDLGVITSIEGRKSMLKLAERMVASFCGGVTASAAHQWTTLSGSGAEDVRVMTRKSVDDPGRPPGIVLNAATSFWLPVPPKRVFDFLRDETSRSEWDILSNGGAVQEMAHIANGRDHGNCVSLLRVNSANSNQSNMLILQESCTDASGSYVVYAPVDVVAMNVVLNGGDPDYVALLPSGFAILPDGPPPAGAAPSHGEGLDTGGGGSLLTVAFQILVDSVPTAKLSLGSVATVNSLIACTVERIKAAVCAEAGNPQ
>Zmhdz53
MDFGDDVMDGGSDAQRRKKRYHRHTPRQIQQLEAMFKECPHPDENQRMQLSRELGLEPRQIKFWFQNRRTQMKAQHERQDNCFLRAENDKIRCENIAMQEALRNVICPTCGGPPVADDHFDEQKLRMENARLKEELDRVSSLTSKYLGRPITQLPSAQALSMSSLDLSVGGLGGPSLDLDLLSGGSSGYPPFHLLPMAVSEMERPMMAEMATRAMDELIRMAQAGEHLWVKTGGREVLNVDTYDSIFAKPDGSFRGPDVHVEGSRETGLVFMSAIGLVDMFMDSSKWTELFPAIVSKARTVDVLVNGMGGRSESLLLMYEELHVMSPVVPTREFCFLRYCRQIEHGLWAIADISVDQQQRDARFGAPPSRSCRLPSGCLIADMADGSSKVTWVEHMEIEDRVPIHLLYRDLVLSGAAFGAHRWLAALQRACERCACLATAGIMPHRDIAAAGVTPEGKRSMMKLSQRMVNSFCASLSASQLHRWTTLSGPNDVGVRVMVHRSTDPGQPSGVVLSAATSIWLPVPCDRAFAFVRDEHTRSQWDVLSHGNPVQEVSRIPNGSHPGNCISLLRGLNASQNSMLILQESCTDASGSLVVYAPIDIPAANVVMSGEDPSAIPLLPSGFSILPDGRPGASSSRAGQAPSAGSLVTVAFQILVSSLPSAKLNAESVATVNSLISTTVEQIKAALNCASH
>Zmhdz54
MKRDESSGGEPSFIEPTSGMDDPTLMGSLGGIDGPSLMEPFGRVGGGTSSQTSDIPENGSSNQSVEAHANNGKRESPGDGAARINEVNSSTAVKKKKKRSDRQQQDGPQPKKLLHRVTSQQLEILEGFFSICAHPDDSQRKQLSESTGLSVHQVKFWFQNKRTHVKHLSGREENYRLKVENEMLKEENNRLIRQAQSNAPAPAPAPCPRCINDAGHLLLEKEVERLKALNQMLQQELQLQGTEGETPVAVDPASGAFHPDPEPSLENVFAAQHDGQMLAKLAENAAQELLVLADPESPLWLPVPGGSFETLNMIAYAQTFPGQMSVDAIALKTEATRASGVVMLDPKSLVEFLMDAESYGTMFPGLVSGAATDKVYNWPTSREESYDGAVQMMTVELAFPSPLVAARKCTFVRCCKKLEQGAFAVVDVSLDDGARCRKMPSGMLIQPIRYNSCKVSAIDHVRVDDTSIHDIFHPCLSGVLFGARRWVTSMARQCARIRDVFHVTNCTLNVTSRGRKTIMKLADNLLADYTSSVAAFPDDAWTVQCGVGTEQDIKIMYKRQSEGSSSSSNTAVVCACASFLLPLRMRKAFDLLKNNLLRAKVLVSLRPQGHMAWQQHDPLPIVMGGVAVGRTGERRLREGGGSCRQWCRKRRRCLHPACQAWPRGKQGHHDDPAEQQLRRVRVVHGLLLSRQAAGGDNYEPG
>Zmhdz55
MVHEGQLKNTEPDIGVNMGDDELIYLPDIEEYDMDALMGDEDQLNTDQAIFCEEHNLDKVSSSKRPKRFTVQQLQQLESSFQKCSHPDDEMRQELAAKVGISARQVKFWFQNRRSQIKVRSCGTENNKYRRQNAELLATNMELKEQLKGMTCSRCDAPTIMQKWQLMDENAKLREMYSLASAELTKLMQEANLPPSVILEDMALVTSMNPLSSNASSSRSTINQDELLSYVECAIKEFEMLVRDGTPLWLPTIGGDVLNSKEYACQRFPRLHGTIRPEGFVVEATRDTAIVKGSAPDIVDILTDVPRWYKAFPCIVAALRAYHVIFSGPFASGNVLIQELLQINVDLSVESPRPPLRNMKFLRITKQNANGDFVVVDVSINDVQGIHEQQGSQHKHTMLPSGCLIKDKGDGYCQVTWIVHAEYEEASVPPLFRQFYQSGLAFGASRWLASLQRHCEYMVVKHSIQVPTGCVSGSGVLTLSALGRWNLLELAQRMMAIFYKTTSGLPTVEPGNIVTRWGRGCMGTTGEMLEPAVRMVLGNYFGAMDGQPSPLQVLSATTTVWLPGTPPESVFNYLCNGQRRGEWDAFVCAGAVQELSSVATCPHLHGNAVSVLCPNVTNAANNAMLFLQQTSIDVSRALVVYSVVEETMLRSVLDVSDDTSNLVLLPSGFAILPDGHGRAHHAAASNSSSALAGLNGTAGCLLTAAYQVPVPFNNLRHPDVQETYENAGKRICHAIKKIMDAVGAPIVVPI
>Zmhdz6
MERGDCQFTVVPPRQYDEAQFMHQLMVAGDQQDPAGAGRGAAAAGGERKRRFTEEQVRSLETTFHARRAKLEPREKAELARELGLQPRQVAIWFQNKRARWRSKQLEHDYAALRAQFDAMHARVESLRQEKIALAAQVDELRGRLNERQDQSGSCEVNDAEAAADDKRNNSTSSLVQDDGATPPPAAVDASEDSAATGEYYDHVAYEYDGLHDPFVCATPDLWDTWPLLEWNAVA
>Zmhdz7
MDPASSLISSSAVPFPAAGDGGGQRQVFLFGGGFVGGAPPLVGGAADGRRKRPFQLTAHDELQLQLQLQLDDELCGLDYELHGPQQERTTKRRLTAEQVRELELSFEEEKRKLEPKRKLEPERKSELARRLGIAPRQVAVWFQNRRARWRSKQLEQDFDRLRAAHDDLIAGRDALLADNDRLRSQVITLTEKLQTKESAAAAAEPGEQTVAAQATAYAVLEGDKLCSGSAAAPAAAGTNDSPESYFAGARSPPSSPEDDDRAFFFPPDALLNNWAWVWNDRQY
>Zmhdz8
MKRPRGASPPLAAMTNPNDDGYGVVGMEADADADADEEMMACGGGGEKKRRLSSEQVRALERSFEVENKLEPERKARLARDLGLQPRQVAVWFQNRRARWKTKQLERDYSALRQSYDALRHDHDALRRDKDALLAEIKELKAKLGDEEAAASFTSVKAEPAASDGPPPVGVGSSESDSSAVLNDADPPVAEAPVPEVRGTLLDAPGAVAANHGGVFFHGSFLKVEEDETGLLDDDEPCGGFFSVEQPPPMAWWTEPTEHWN
>Zmhdz9
MEGDDDGPEWMMEVGGAGATGKGKGGALDKNKKRFSEEQIKSLESMFATQTKLEPRQKLQLARELGLQPRQVAIWFQNKRARWKSKQLERDYSALRDDYDALLCSYESLKKEKHTLLKQLEKLAEMLHEPRGKYSGNADAAGAGDDVRSGVGGMKDEFADAGAAPYSSEGGGGGKFAHFTDDDVGALFRPSSPQPSAAGFTSSGPPEHQPFQFHSGCWPSSTEQTCSSSQWWEFESLSE
>VvHDZ26
MSFGGFLDNSSGGGGARIVADIPYSNNMATGAIAQPRLVSPSLAKSMFSSPGLSLALQTSMEGQGEVTRLAENFESGGGRRSREDEHESRSGSDNMDGASGDDQDAADNPPRKKRYHRHTPQQIQELEALFKECPHPDEKQRLELSRRLSLETRQVKFWFQNRRTQMKTQLERHENSILRQENDKLRAENMSIRDAMRNPICTNCGGPAIIGDISLEEQHLRIENARLKDELDRVCALAGKFLGRPISSLASSMAPAMPSSSLELGVGSNGFGGLSTVATTLPLGHDFGGGISSTLPVAPPTSTTGVTGLERSLERSMFLELALAAMDELVKMAQTDEPLWVRSLEGGREILNLEEYMRTFTPCIGMKPSGFVTESTRETGMVIINSLALVETLMDSNRWAEMFPCMIARTSTTDVISSGMGGTRNGALQLMHAELQVLSPLVPVREVNFLRFCKQHAEGVWAVVDVSIDTIRETSVAPTFVNCRRLPSGCVVQDMPNGYSKVTWVEHAEYDESAVHQLYRPLLGSGMGFGAQRWVATLQRQCECLAILMSSTVPTRDHTAAITAGGRRSMLKLAQRMTDNFCAGVCASTVHKWNKLCAGNVDEDVRVMTRKSVDDPGEPPGIVLSAATSVWLPVSPQRLFDFLRDERLRSEWDILSNGGPMQEMAHIAKGQDHGNCVSLLRASAMNANQSSMLILQETCIDAAGSLVVYAPVDIPAMHVVMNGGDSAYVALLPSGFAIVPDGPGSRGPNSGVHTNSGGPNRVSGSLLTVAFQILVNSLPTAKLTVESVETVNNLISCTVQKIKAALHCES
>VvHDZ29
MEDQHERVPVDGRVLVEEKVPVEQLVPVKRVPVEERFHLEERVPVEERVLVEGRIPVEENFDPSVMGRINEDGYESMSGSGNLDGGLEDEQETLVLERPAKKLKYHRHTQEQINELETCFKEWPHPDEKQRLDLSRKLNLEPRQVKFWFQNRRTQMKNQLERHENVMLRQENDKLRVENVAIKDAVRNPICNHCGGVAMLGNITIEENQLRVENAQLRDELSRICGLAEKFLGRPVTPLASPIALPRPSSNLELEVAGNGFGGLNSGGTPLPMGPLTRPGMMGVEKPFNSSVFVELAVTAMDELLRLAQADSPIWMTSLDGGKETLNPVEYMRTFSPCIGLKPSGFVTEASRETGMVMINSLALVETLMDGSRWAQMFPCVIAKASTTDVLSSGIGRTRHGALQLMHAELQVLSPLVPVRQVKFLRFCKQHGEGLWAVVDVSIDTALDGASINSFVNCRRLLSGCVVQDLSNGYTRVTWIEHSEYDESAVHYLYRSLLSSGLGFGALRWLATLQRQCESIAILLSSTVPCEDHPVLTQAGRRSLLQLTNRMRDNFCAGVCASTVRMWNKLHVASLGEDVKVMTRKSMNIPGEPPGVILSAATSVWMPIMHQQLFNFLRDERQRSKWDILSNGGPMQEMIHIPKGQTSSNCVSLLRPNARNQNDNTMLILQETWADASGSLIVYAPLDVASMRAVMTGGDSSFVALLPSGFAIVPDGSSGYGDDWSGKLARGSSNKGSGSLLTVAFQILVNSLPMAKLNVESVETVNSLLSCTINKIKSAVSSA
>VvHDZ19
MFQPNMFDSHHHLLDMPHKTPESEMGKIRDEEFESKSGTENMDAPSGDDQDPNQRPKKKRYHRHTQHQIQEMEAFFKECPHPDDKQRKELSRELGLEPLQVKFWFQNKRTQMKAQHERHENSNLRAENEKLRAENIRYKEALSNATCPHCGGPASIGEMSFDEQHLRIENARLRDEIDRISGIAAKYVGKPMVSYPHLSTHTSSRSLDLGVGNFGAQSGIVGDMYGGGDLLRSVSLPTEADKPMIVELAVAAMEELIRMAQAGEPLWIPTSDNSTEILSEDEYLRTFPRGIGPKPLGLKSEASRETAVVIMNHISLVEILMDVNQWSSVFSGIVSRAMTLEVLSTGVAGNYNGALQVMTAEFQVPSPLVPTRENYFVRYCKHHPDGTWAVVDVSLDNLRSGPITRNRRRPSGCLIQELPNGYSKVIWVEHVEVDDRAVHNIYRPLVNSGLAFGAKRWVATLDRQCERLASAMASNIPAGDVGVITSPEGRKSMLKLAERMVMSFCAGVGASTTHTWTTLSGSGADDVRVMTRKSMDDPGRPPGIVLSAATSFWIPVPPKRVFDFLRAENSRSEWDILSNGGLVQEMAHIANGRDPGNCVSLLRVNSANSSQSNMLILQESCTDPTGSYVIYAPVDIVAMNVVLSGGDPDYVALLPSGFAILPDGAVLHGGGILDVGSGGSLLTVAFQILVDSAPTAKLSLGSVATVNSLIKCTVERIKAAVSCENT
>VvHDZ20
MPAGIMIPATHMPSMMGRNGNVAAYGSSSGLSLGQPNMMDGQLHPLDMTQNTSESEIARLREDDFDSKSGSENHEGASGDDQDPNQRPKKKRYHRHTQHQIQEMEAFFKECPHPDDKQRKELSRELGLEPLQVKFWFQNKRTQMKTQHERHENTQLRSENEKLRTENLRYREALSNASCPNCGGPTAIGEMSFDEHHLRLENARLREEIDRISAIAAKYVGKPVVNYPLIPQVPTRPLDLGVGNFGAQPGLGGELFGASDLLRSINGPTEADKPMIIELAVAAMEELFRMAQMGEPLWLPSLDGTTTELSEDEYIRSFPRGIGPKPPGFKCEASRETAVVIMNHISLVEILMDVNQWSTVFSGIVSRAMTLEVLSTGVAGNYNGAFQVMTAEFQVPSPLVPTRESYFVRYCKQHADGTWAVVDVSLDNLRPSPVVRCRRRPSGCLIQEMPNGYSKVTWVEHVEVDDRGVHNIYKQLVNSGLAFGAKRWVATLDRQCERLASAMATNIPTGEVGVITSQEGRKSMLKLAERMVISFCAGVSASTAHTWTTLSGSGADDVRVMTRKSVDDPGRPPGIVLSAATSFWLPVPPKRVFDFLRDENSRSEWDILSNGGVVQEMAHIANGQDTGNCVSLLRVNSANSSQSNMLILQESCTDSTASFVIYAPVDVVAMNMVLNGGDPDYVALLPSGFAILPDGTTAHGGVIGEVGSGGSLLTVAFQILVDSVPTAKLSLGSVATVNNLIACTVDRIKAAVSCENA
>VvHDZ06
MYGDCQVLTSMGGNVVSSDSLFSSPIRNPNFNFMSSMGGPFHAFSSIIPKEESGLLRGKDEMESGSGSEHIEGVSGNEQENEQQPKKKRYHRHTARQIQEMEALFKECPHPDDKQRMKLSQELGLKPRQVKFWFQNRRTQMKAQQDRSDNVILRAENENLKNENYRLQAALRSVICPNCGGPAMLGEIAFDEQQLRIENARLKEELDRVCCLASRYGGRAIQAIGPPPPLLAPSLDLDMSIYARNFPEPMANCTDMIPVPLMPESSHFPEGGLVLEEEKSLALELAISSVDELVKMCQLGEPLWIRSNENGKEVINVEEYGRMFPWPMNLKQHPGEFRTEATRDSAVVIMNSINLVDAFLDAMKWMELFPSIISRAKTVQVLSGVSGHANGSLHLMYAELQVLSPLVPTRETHFLRYCQQNVDEGTWAIVDFPIDSFNDNLQPSVPRYRRRPSGCIIQDMPNGYSRVTWVEHADVEEKPVHHIFHHFVNSGMAFGATRWLAVLQRQCERVASLMARNISDLGVIPSPEARKNLMNLAQRMIRTFSVNISTSSGQSWTALSDSSDDTVRITTRKITEPGQPNGVILSAVSTTWLPHPHYHVFDLLRDERRRAQLDVLSNGNSLHEVAHIANGSHPGNCISLLRINVASNSSQNVELMLQESCTDQSGSHVVYTTIDVDAIQLAMSGEDPSCIPLLPMGFAIVPVVPNNDCNIMTTTDDNPMPPSGDGNGHNSGCLLTVGLQVLASTIPTAKLNLSSVTAINNHLCNTVHQINAALSSICPDNSSSMVGSSTEPAAPPKQ
>VvHDZ23
MDSCRLFFDPSSGHGNMLFLGNGDSLFRGPRSIMNIEETSKKRPFFTSPEDMFDEEYYDEQMPEKKRRLTPEQVHLLEKSFEAENKLEPERKTQLAKKLGLQPRQVAVWFQNRRARWKTKQLERDYDLLKSSYDSLVSEYDSILKEKEKLKSEVVSLTEKLQAKEVTGTPTLTVQKVEPLQADAADVPPVPCSVKVEDRLSSGSGASAVVDEDGPQLLDSGDSYFQNAEYPGCLGVQSEEDDGSDDGQSYFSDALVLPEHHHEEGEALLWVWP
>VvHDZ30
MASGRVNLAAMLQNQRVPCSSQPLDALFLSASSPSFLGSRSMLSFEDVRAGKRPDNPFFCQFDHDENGDEDLDEYFHQPEKKRRLTADQVQFLERNFEVENKLEPERKVQLAKDLGLQPRQVAIWFQNRRARWKTKQLEKDFGALQASYNSLKAEYENLLKEKDELKTEVILLTDKLLVKEKERGNLEVSNTDTLSQELPQVVVADSVSEGEVSKVSLVVCKQEDLSSTKSDVFDSDSPHYADGGHSALPEPGDSSYVFEADQSDVSQDEEDNFSKSLLPPSYIFPKLEDVDYPDPPTNPCSFGFPVEDHAFWSWSY
>VvHDZ04
MDGRKLYGGGSNMAVLLRKETLPSPSELLESFWIPDSSTTFHGSKSVVNFEGVGGDDTKDRPFFQTLHEEENGDEDFEGCFHRPEKKRRLTAGQVQFLERNFEVENKLEPERKNQLAKELGLQPRQVAIWFQNRRARFKTKQLEKDYDSLKASYDSLKADYDCILKEKEKLKTELLLLTDKALIGEKEGEKTKALENISPSHAESQKAIPNRVSEHVPPNAPILFCKQEDASSAKSDVFDSDSPLYTDGNHSSLLEPADSSQIFEPDQSEFSQDEEDNLSKSLIPPLCFPKLEDCSYPDPPANACNLGLPAEEQPFWFWSY
>VvHDZ28
MMESRGCSAEEAGEEGEQLTRKKSRNKKRFSDEQVQYLESIFESDSKLEARKKEELAVELGMQPRQVAIWFQNKRARWKSKQIEHDYKALRASYDALTSRFESLKEEKQSLLTQLQKLGDLMEKPGDGVGSGFGGNSSTDGGSDTGDDAKLSYLEGGLDHRLVKCSDDDKSRSAGYFGHQEGPELLDKCENADISLESTGKWFGFASGGFHDQSCTISQLWDFWSS
>VvHDZ27
MNLNEMLGGEEYKYSPMAAVDDGSLACLNSIATARKKKEKNKRRFSDEQIRLLESMFESETKLEPRKKLQVAKELGLQPRQVAIWFQNKRARWKSKQLERDYSILRGNYNSLVSRFESLKKEKQALVIQLQKLNEMVQQSGGAKQDSEQRLVQNSAESEADNRDNGNCESEVKPNLSLERSEHGGGVLSDDDSSIRADYFVMEEEPSLLTMVEPVDGCLTSPEDWGSWDSENVFDQSSGSYQWWDFWG
>VvHDZ07
METSENIATSIRKIRKRKFSEEQIRSLEFLFESEARPEAQLKQKVASELGLHPRQVAIWFQNKRARSKSKQIEQDYAVLKASYDNLALQFESLEKENQNLAIQLQRLRDGLEKPRGKEDEESEIGYTNSETKERYNPVLQGRIEYFAEDTHTPKMEEQTNSSLTSSADLGIFKSSCFQDQSNCSSQWWELWS
>VvHDZ31
MEYGSGGGGGGSGGSGGDPDGSDSRRKKRYHRHTAHQIQRLEGMFKECPHPDEKQRLQLSRELALAPRQIKFWFQNRRTQMKAQHERADNCALRVENDKIRCENIAIREALKNVICPSCGGPPIGEDSYFDEQKLRVENAQLKEELDRVSSIAAKYIGRPISQLPPVQPVHISSLDLSMGSFGGQGMGSGPSLDLDLLPGSSSAMPILPFQGTGISDMDKSLMADVAGNALDELLRLLQTNEPLWMKSTTDGRDVLNLESYERIFPRANSHLKNPNVRIEASRDSGVVIMNSLALVDIFMDSNKWMELFPTIVSMARTLEVLSSGMMGGQSGSLQLMYGELQVLSSLVPTREFYFLRYCQQIEQGSWAIVDVSYDFPRDNQFAPQNPSHRLPSGCLIQDMPNGYSKVTWVEHVEIEDKTPTHRLYRDLIHRGLAFGAERWLATLQRMCERFACLMVKGTSTRDLGGVIPSPDGKRSMMKLAQRMVNNFCASISTSNGHRWTTLSGLNEVGVRVTIHKNTDPGQPNGVVLSAATTIWLPVSPQNVFNFFRDERTRPQWDVLSNGNAVQEVAHIANGPHPGNCISVLRAFNTSQNNMLILQESCIDSSGSLVIYCPVDLPAINIAMSGEDPSYIPLLPSGFTISPDGRLDQGDGASSSSSTTASMGRSGGSLITVVFQILVSSLPSAKLNLESVTTVNNLIGNTVQQIKAALNCPSS
>VvHDZ10
MEFRTGGNGSGGDQDGPNPRRGRKVYNRHTPQQIQRLEAFFKDCPHPDEAQRRQLGRELGLESRQIKFWFQNKRTQTKTQHERADNTALRAENERIQCENLAIREALKNVICPSCGGPPFGEEERQRNIEKLQLENAQLKEEHEKVSNLLAKYIGKPITQMHLLPPALGSSLDFSPGSFPSQETGGLSIPTVGPALGLELAPVDVCNASVMYQFKGFPDMEKTLMTETAAGAMDELIRLVRINEPLWVKSATNEKYVLHHDSYERIFPKATHFKSSNARIESSKESVVVAMNGMQLVNMFLDPNKYVDLFPTIVTKASTIQVLEAGIIGSRSGSLQLMYEQMHILSPLVAPREFYFLRYCQQIELGVWVMVDVSYDYSKDGQPNSLRFWKLPSGCMIQDLPDGCSKVTWVEHVEVDDKSLTHRLYRDLVSGSLAFGAERMVGTLQRMCERLAYLADENTPTRDLAGVISLPEGRRSIMKLGHRMVKDFCGVLSMSGKLDFPQLSEVDTSGVRVSVRKSTEPGQPGGLIVSAATSLWLPMQCQTIFDFIRDEKMRPQWDVLSSGNPVHEIAHIANGVNPGNCTSIIRPFVPTENNMLMLQESCVEPLGGLVVYAPIDIPAINVAIRGEESGNIPILPSGFIVSGDGRSDSGAGCTSDGNIMGSGGSLLTVAFQVLVCGPAAPQQQLNMESVATVNTLISSTVQKIKIALNCSGLD
>VvHDZ02
MGFDDGCNTGLVLGLGFTATAADHDQRSKKTCLRFGPLAAAPTSFEPSLTLSLSGETYQVTGKMDMNKVCEEAAADLYRQPSPHSTVSSFSNASVKRERDLGSEEVEIERLSSRVSDEDEDGSNGRKKLRLTKEQSALLEESFKQHSTLNPQKQKQALAKQLNLRPRQVEVWFQNRRARTKLKQTEVDCEFLKKCCESLTDENRRLQKELQELKALKLAQPLYMQLPAATLTMCPSCERIGGVTDGASKSPFTMAPKPHFYNPFTNPSAAC
>VvHDZ33
MGFEDVCCTGLGLGLGRQDRPQSRLQSDHQEKKKKLCLKYDNSFPCLTLGPSEDTYQLAAKINDAGKGYGESTDLHRQASSLSAVSSFSNSSIKKERDLCGEVEVEVEIERVSSRASDEDEEGNSRKKLRLTKEQAVILEDSFKQHSTLNPRQKQVLAKQLNLRPRQVEVWFQNRRARTKLKQTEVDCELLRKRCETLTDENQRLQKELQELKALKLATPLYMQLPAATLTMCPSCERIGSGGDASSKTSFTIGAKPRFCNPFTHPSPAC
>VvHDZ03
MDVIPMRSSSLELTISVPGFTSSPSLPSSAGEGVCGVRDLDINQVPLGAEEEWTTGSMEDEEESGNGGPPRKKLRLSKDQSRLLEESFRQNHTLNPKQKEALAMQLKLRPRQVEVWFQNRRARSKLKQTEMECEYLKRWFGSLTEQNRRLQREVEELRAMKVAPPTVISPHSCEPLPASTLTMCPRCERVTTTSLGKDPTNRTTSPTLSSKLPTALHSRHSSAAC
>VvHDZ21
MEELAATVGAQGESSGGGAGGGGGGDGKYVRYTAEQVEALERVYAECPKPSSTRRQQLIRECPILSNIESKQIKVWFQNRRCREKQKKEAVQLQSVNKKLNSMNKLLMEENERLQKQVSQLVYENGYMKQQLQNVTATTTDTRCDSLVATPQHSSRTGNNPIGLLSIAEEAMGEFLSKAKGTAVDWVQIPGMKPGPDSVGTVAISHSCNGVAARACSLVSLEPTEIMEILKDRQSWFRDCRKLEVFAKFPAGNGGILELIYMQVYAPTTLAPARDFWTLRYTSSLEDGSLVVCERSMSGSGAGPNPSTASQFVRAKMLPSGYLIRPCEGGGSIIHIVDHLDLEAWSVPEVLQPLYKSSKLVAQKMTVAALHHIRQIAQETSGDVTHTLGKQPAVLRAFRQKLSRGFNDAINGFNDDGWSLMQIDGAEDLIISVNSAKNLSTISNSTAALSLPGGILCVKAAMLLQNVSPSLMVRFLREHRSEWADFSVDAYAAASLRGDSFALPGLSPSQFSGNQTTMSLGITAENEILEIIQLEGHALSQEEASVMWRNIHLLQICNGVDDNAGEACSELVFSPIDEMFPDDAPILSSGFRILELDAKTCDRQDMLAAKRMMNLASNLEVRSSDATGCTASSSDSRSVLIIAFQFLFESHLQGNVVTMARQYARNVISSVQRVAMAITPSGLHGRPKSTSGSPEALTLARWICQSYSFHLGDQLLKSNYHGGDSVLKQLWHHQDAILCCSLKLHPVFIFANQAGLDMLETTLVALQDVSLDKIFDEAGRKALCNVVPQVMQQGFALVPAGIGMSTMGRHVSFEQAIAWKVLTEENTVHCLAFAFINWSFV
>VvHDZ11
MAMAIAQQHRESSSSGSINKHLDSGKYVRYTAEQVEALERVYLECPKPSSLRRQQLIRECPILSNIEPKQIKVWFQNRRCREKQRKEASRLQTVNRKLTAMNKLLMEENDRLQKQVSQLVCENGYMRQQLQTASAATTDASCESVVTTPQHSLRDANNPAGLLSIAEETLAEFLSKATGTAVDWVQMPGMKPGPDSVGIFAISHSCSGVAARACGLVSLEPSKIAEILKDRPSWFRDCRSLEVFTMFPAGNGGTVELLYTQIYAPTTLAPARDFWTLRYTTSLDNGSLVVCERSLSGSGAGPNTAAAAQFVRAEMLPSGYLIRPCEGGGSIIHIVDHLNLEAWSVPEVLRPLYESSRVVAQKMTIAALRYIRQIAQETSGEVVYGLGRQPAVLRTFSQRLSRGFNDAINGFNDDGWSLMSCDGAEDVIIAVNSTKNLNTTSNPANSLSLPGGVLCAKASMLLQNVPPAVLVRFLREHRSEWADFSVDAYSAASLKASPYSYPGMRPTRFTGSQIIMPLGHTIEHEELLEVIRLEGHSLAHEDAFMSRDIHLLQICSGVDENAVGACSELVFAPIDEMFPDDAPLLPSGFRIIPLDSKSGDTQETLTTHRTLDLTSSLEVGPATNQAAGDSSSCYNTRSVLTIAFQFPFESNLQDNVATMARQYVRSVISSVQRVAMAISPSGLGPAVGPKLSAGSPEALTLAHWICQSYSYHVGAELLRSDSVGGDSVLKNLWHHQDAILCCSLKSLPVLIFANQAGLDMLETTLVALQDISLDKIFDESGRKGLCADFAKIMQQGFAYLPAGICMSTMGRHVSYEQAIAWKVLAAEENTVHCLAFSFINWSFV
>VvHDZ13
MPRLVSPVSPLCPSLWSITSSQHRPSPYIGVDREETDKRKEADMDWNGNLRPFVSRPESSFTFLYNYNYDPYPGMEVKHPVSAETAHAMVRPMDKSSYGNQEKKKRLTNEQLESLERSFQEEIKLEPDRKMKLARELGLQPRQIAVWFQNRRARWKTKELERLYDVLKQEYDLMSKEKQKLQEEVSKLKGILREQATRKQVSMGYTEVSGEETVESTSITIRSSNKPRGLSHQIADCNYVYTAEEYNPVSPPYWGVLPPYPST
>VvHDZ15
MMAMSCKDGKGIMDNGKYVRYTPEQVEALERLYHECPKPSSIRRQQLIRECPILSNIEPKQIKVWFQNRRCREKQRKEASRLQAVNRKLTAMNKLLMEENDRLQKQVSQLVYENGYFRQHTQNTTLATKDTSCESVVTSGQHHLTPQHPPRDASPAGLLSIAEETLTEFLSKATGTAVEWVQMPGMKPGPDSIGIVAISHGCTGVAARACGLVGLEPTRVAEILKDRPSWFRDCRAVDVLNVLPTANGGTIELLYMQLYAPTTLAPARDFWLLRYTSVMEDGSLVVCERSLKNTQNGPSMPPVQHFVRAEMLPSGYLIRPCEGGGSIIHIVDHMDLEPWSVPEVLRPLYESSTVLAQKTTMAALRQLRQIAQEVSQSNVTGWGRRPAALRALSQRLSRGFNEALNGFTDEGWSMMGNDGIDDVTILVNSSPEKLTGLNLSFANGFPAVSNAVLCAKASMLLQNVPPAILLRFLREHRSEWADNNIDAYSAAAVKVGPCSLPGSRVGSFGSQVILPLAHTIEHEEFLEVIKLEGVGHCPEDAMMPRDMFLLQLCSGMDENAVGTCAELIFAPIDASFADDAPLLPSGFRIIPLDSGKEASSPNRTLDLASALEIGPAGNRSSNDYSVNGGNTRSVMTIAFEFAFESHLQENVASMARQYVRSIISSVQRVALALSPSHLSSHAGLRPPLGTPEAHTLARWISHSYRCYLGVELLKSSGEGSETILKTLWHLSDAIMCCSLKALPVFTFANQAGLDMLETTLVALQDITLEKIFDDHGRKTLCSEFPQIMQQGFACLQGGICLSSMGRPVSYERAVAWKVLNEEENAHCVCFMFMNWSFV
>VvHDZ08
MMAVSSSCKDAKMALDNGKYVRYTPEQVEALERLYHDCPKPSSLRRQQLIRECPILSNIEPKQIKVWFQNRRCREKQRKEASRLQAVNRKLTAMNKLLMEENDRLQKQVSQLVYENSFFRQQTQNATLATTDTSCESVVTSGQHHLTPQHPPRDASPAGLLSIAEETLTEFLSKATGTAVEWVQMPGMKPGPDSIGIVAISHGCTGVAARACGLVSLEPTRVAEILKDWPSWYRECRNVDVLNVLSTGNGGTIELLYMQLYAPTTLAPARDFWLLRYTSVLEDGSLVVCERSLNNTQNGPSMPPVQYFVRAEKLPSGYLIRPCEGGGSIIHIVDHMDLEPWSVPEVLRPLYESSTLLAQKTTMAALRQLRQISQEVSQPTNTGWGRRPAALRALGQRLTKGFNEAVNGFTDEGWSMMESDGIDDVTLLVNSSPAKMMGVNLSYASGFPSMSNAVLCAKASMLLQNVPPAILLRFLREHRSEWADSSIDAYSAAAVKAGPCTLPVSRAGGYGGQVILPLAHTIEHEEFMEVIKLENVDHYREDLMMSGDVFLLQLCSGVDDNAVGTCSELIFAPIDASFSDDAPLLPSGFRIIPLDSGVDGSSPNRTLDLASSLEVGPAGNKASSDNSGHTGSAKSVMTISFQFAFEMHLQENVASMARQYVRSIISSVQRVALALSPSRFGPQMGFRPLPGTPEAHTLARWICQSYRCYLGVELLKPSNEGNESILKTLWHHSDAVMCCSLKALPVFTFANQAGLDMLETTLVALQDITLEKTFDDNGRKTLCSEFPQIMQQGFVCLQGGVCLSSMGRPVSYERAVAWKVLTEEDNAHCICFMFINWSFV
>VvHDZ18
MALSMHKESKQQMDSSKYVRYTPEQVEALERVYSECPKPSSMRRQQLIRECPILSNIEPKQIKVWFQNRRCREKQRKEASRLQTVNRKLTAMNKLLMEENDRLQKQVSQLVYENGYMRQQLQSASTATTDTSCESVVMSGQHQQQQNPTPQHPQRDASNPAGLLAIAEETLAEFLSKATGTAVDWVQMIGMKPGPDSIGIVAVSRNCSGVAARACGLVSLEPTKVAEILKDRPSWFRDCRCLDVLSVIPTGNGGTIELIYMQTYAPTTLASARDFWTLRYTTSLEDGSLVICERSLTSSTGGPTGPPASSYIRAEMLPSGYLIRPCEGGGSIIHIVDHVDLDAWSVPEVLRPLYESSKILAQKTTVAALRHIRQIAQETSGEIQYGGGRQPAVLRTFSQRLCRGFNDAVNGFADDGWSLMGSDGVEDVTIVINSSPSKFLGPQYNSTMFPTFGGGVLCAKASMLLQNVPPALLVRFLREHRSEWADYGVDAYSAACLKASPYEVPCARPGGFPSSQVILPLAHTVEHEEFLEVVRLEGHAFSPEDVALTRDMYLLQLCSGVDENAAGACAQLVFAPIDESFADDAPLLPSGFRVIPLDPKTDGPAATRTLDLASTLEVGAGGARPANESDLNNYNLRSVLTIAFQFTFENHVRDNVAAMARQYVRSVMASVQRVAMAIAPSRLSSHMGLKPLPGSPEALTLARWICRSYRIHTGGELLRVDSQGGDAVLKLLWNHSDAIMCCSLKTNASPVFTFANQAGLDMLETTLVALQDIMLDKILDEAGRKILCSEFSKIMQQGFAYLPAGICTSSMGRPVSYEQAIAWKVLNDEDSNHCLAFMFINWSFV
>VvHDZ17
MDFFQSQARKHQPKFSKKRLTKDQVRLLETSFDLNNKLDSDRKLQLAQELGIPPRQVAIWYQNKRARWKNQSLELEYNALQLRLDAALGDKRKLEKEVDRLKQELQKAQEVLLSCNVTYSTLTSLSTSCDEDGSSSLLGDSKLGLDKELYACLIGGGDQFPKSDDSHGLFT
>VvHDZ09
MTTAMNQQVQDHMELFTHMYPGLYTQAMPEQGEAKVRRRRKKSKGESSSGCARKRKLSEEQVTHLELNFGNEHKLESERKDKIASELGLDPRQVAVWFQNRRARWKSKKLEEEFSKLKIVHESVVVEKCRLETEVLTLKEQLSDAEKEIRRLSERSDGVSSNSPTSSLSNAVDVDPPFFGEFGVVDGLDNVFYIPENNYVSGMEWGYLYDM
>VvHDZ12
MKRLGSSESLGALMAICPTTDEHSPRNNHVYSREFQTMFDGLDEEGCVEESGQIVEKKRRLSVDQVKALEKNFEVENKLEPERKVKLAQELGLQPRQVAVWFQNRRARWKTKQLERDYGILKANYETLKLNYDAIQHDNEALLKEIRELKSKLNEEKTESNLSVKEELVVSESDEKVKVMEQSETAMGAGVGGSDAKDLSNDDSFKDGNGGGRVSVFPDMKDGSSDSDSSAILNEDNSPNAAISSSGVLQNNHHHHLLMSPPSSSLRFNSSSSSSINCFHFSDSSRPTLGNTQKAYQPQFVKMEEHNFFGADESCNFFSDDQPPTLPWYCPDQWT
>VvHDZ32
MKRFSSSVSLAPLVSMCSPKEGKNSKNYPVYDSEFQAMLDSFDEEDCAEETGLITEKKKRLSFDQVKALERSFEIENKLEPERKVKIAEELGLKPRQVAIWFQNRRARWKTKQLERDYGILKANYDALKLDYESLEQEKEALVAELRELKAKLQGGNMELNQSVKEEALVSESENNVSEQGKNNGNISGIHGLGDFKDGSSDSDSSGVLKNESNFNAQLMMSPASSSSLRLNCASLSSPSPMNWFPSKAFQHQFGRMEEQSFFSAEEPCNFFWGDQAPSLHWYFPDQ
>VvHDZ25
MVDKDDDLGLSLALKCPEALPQRPLNLFVQKKALCSDAFHASETRAYLRGIDVNRAPTMADCEDVGVSSPNSTISSISGKRNDRETNEEENENENEIESSEEDAGGTGDTVRKKLRLSKEQSAILEETFKEHNTLNPKQKLALAKQLNLRPRQVEVWFQNRRARTKLKQTEVDCEYLKRCCENLTEENRRLQKEVQELRTLKLSPQLYMHMNPPTTLTMCPSCERVAVASASSSAPSPSPASNPLAAAPHFPLGPHQHRPMPIAGPWAGAASMRHRPFDAHGTRS
>VvHDZ01
MMVDKEDLGLSLSLSFPQDAHRPLQLNLMPSLLPASSSSPSPSPFALQKPSWHDAFPSSDRTSETCRGDARSFLRGIDVNRLPSTADCEEEAGVSSPNSTISSVSGKRSEREANGDEHEMERACSRGISDEEDGDTSRKKLRLSKDQSAILEENFKEHNTLNPKQKLALAKQLNLRPRQVEVWFQNRRARTKLKQTEVDCEFLKRCCENLTEENRRLQKEVNELRALKLSPQFYMQMTPPTTLTMCPSCERVAVPPPSSEARSHQMATTHHRPIPINPWATATPIPHRPFDALHPRS
>VvHDZ16
MGVDMSNPPASRTKDFFASPALSLSLAGIFRDGGAAAAAAANMEVEEGDEGSGGGRRDDTVEISSENSGPARSRSEDEFDGEGEGDEDGEGEKGKKKKRKKYHRHTAEQIREMEALFKESPHPDEKQRQQLSKQLGLAPRQVKFWFQNRRTQIKAIQERHENSLLKSEMEKLRDENKAMRETIKKSCCPNCGSATSSRDPTMTTEEQQLRIENARLKAEVEKLRAVIGKYPPGTGSPSSSCSAGNDHENRSSLEFYTGIFGLEKSRIMEIVNQAMEELKKMATAGEPLWIRSVETGREILNYDEYMREFSVENSGNGRPKRSIEASRETGVVFVDLPRLVQSFMDVNQWKEMFPCTISKAATVDIICNGEGPNRNGAVQLMFAELQMLTPMVPTREVYFVRFCKQLSADQWAIVDVSIDKVEDNIDASLVKCRKRPSGCIIEDKSNGHCKVIWVEHLECQKSTVHTMYRQIVNSGLAFGAKHWIATLQLQCERLVFFMATNVPTKDSSGVATLAGRKSILKLAQRMTWSFCRALGASSFNSWTKVSSKTGDDIRVASRKNLNDPGEPQGVILCAVSSVWLPVAPHVIFDFLRDEARRSEWDIMLSGGPVQSIANLAKGQDRGNAVTIQTMKSKDNSMWVVQDTCTNAYESMVVYAPVDIPGMQSVMTGCDSSSIAILPSGFSILPDGVESRPLVITSRPEEKSTEGGSLLTIAFQVLTNTSPTAKLTMESVESVNTLVSCTLQNIKTSLQCEDG
>VvHDZ05
MTCNGMAFFPANFMLQTPREDDHQPPNSLNPILPSCAPQDFHGVASLLGKRSMSFSGIDVCEETNGEDDLSDDGSQAGEKKRRLNMEQVKTLEKNFELGNKLEPERKMQLARALGLQPRQIAIWFQNRRARWKTKQLEKDYDLLKRQFEAVKAENDALQAQNQKLHAEMLALKSREPTESINLNIKETEGSCSNRSENSSDIKLDISRTPAIDSPLSTHPTSRPLFPSSIRPAGVVQLFQNSSSRPDLQCQKMDQPVKEESFCNMFCGMDDQSGFWPWLEQQHFN
>VvHDZ24
MICIEMAFLPTDFLFQTHLEDHPPYTSHTGLPSCTPQDFHGVIPVLMKRSMSFSGVDGCEEVHGDDDFSDDGSQAGEKKRRLNLEQVKTLEKNFELGNKLEPERKMQLARTLGLQPRQIAIWFQNRRARWKTKQLEKDYDLLKRQFEAVKADNDALQAQNKKLHAELLALKSREPKGVGPINLNKETDQISWSNGSEHSSGINLDISRTTLINSPVSSQLSSKQFFPSSLRPASITQLLQGSPRSDIHCQKIDQIVQDESFCNIFSGISDQSGLWAWPEQDHFHQNQA
>VvHDZ14
MELALSLGDASKPFTFLDKTQKMVNKDAGFCMGLGTGIIGKGQGHGGEEDERKVSSDPPVQLDLLPFSPVPRHHPSSQLRFPWLADNLMSEPGSSDGSGRALDVNRFPVAVAAAEDADDGGALSSPNSTVSSFQMDFSIYRSGNGGRSKRDLEATVNEVETSRASDDDENGSTRKKLRLSKEQSAFLEESFKEHNTLNPKQKLALAKQLNLRPRQVEVWFQNRRARTKLKQTEVDCEYLKRCCETLTEENRRLQKELQELRALKTSQPFYMQLPATTLTMCPSCERVATTSTSSSAAAAAPTSTSATLARTRLFPFSQAHVHQAPAHQAAS
>VvHDZ22
MELELSLGDASSKPFAFMEKAHRQVANKGLGFSMGLGLGSAGRDQEEQKIHEVADDDDDDDDGEDDDDGRDQRPSMGLPLQLDLLPLAPVPRNQASHQGLTWPSDNGSSEAGSSGNVGLPARGLDVNRLPSTAVTAAAGEEVEDGAAAEVESSPNSAASSFQMDFCIYRGGNGGTKRDFESGEAERTSSRASDEDDNGLTRKKLRLSKEQSAFLEESFKEHNTLNPKQKLALAKQLNLRPRQVEVWFQNRRARTKLKQTEVDCEYLKRCCETLTEENRRLHKELQELRALKTSNPFYMQLPATTLTMCPSCERVAATSTAPSAAASTATTATDPSTTTTTTANRPRFYPFSHQPPGAS
