# Supplementary material for: Evolution and expression analysis reveal the potential role of the HD-Zip gene family in regulation of embryo abortion in grapes (Vitis vinifera L.)
Source: BMC Genomics. 2017 Sep 21;18:744. doi: 10.1186/s12864-017-4110-y (PMC5609062; doi:10.1186/s12864-017-4110-y)
Supplement: Supplementary file 8 — Table S5. Synteny regions HD-zip genes between grape and Arabidopsis. (XLSX 11 kb) [file 12864_2017_4110_MOESM8_ESM.xlsx]

## Sheet: Sheet1
Table S5 Synteny regions HD-zip genes between grape and Arabidopsis.
Block 1			Block 2					Gene 1	Gene 2	E-value
chr3	46396	155642	chr1	9457364	12655438	AT3G01220	GSVIVT01020033001	ATHB20	VvHDZ5	2e-96
chr1	25883616	26600219	chr1	8666041	15243545	AT1G26960	GSVIVT01020033001	ATHB13	VvHDZ5	2e-77
chr1	9210089	9465444	chr1	9947452	13784495	AT1G69780	GSVIVT01020033001	ATHB23	VvHDZ5	7e-100
chr2	7634283	8079360	chr4	20478861	20803199	AT2G18550	GSVIVT01019012001	ATHB21	VvHDZ9	3e-58
chr4	16865488	17361978	chr4	20538224	20739576	AT4G36740	GSVIVT01019012001	ATHB40	VvHDZ9	8e-57
chr5	26584774	26664403	chr4	17449433	18202166	AT5G66700	GSVIVT01019012001	ATHB53	VvHDZ9	3e-51
chr5	25977621	26365998	chr7	4121977	7292423	AT5G65310	GSVIVT01003431001	ATHB5	VvHDZ12	6e-68
chr2	9504659	9975192	chr7	15390644	16682195	AT2G22430	GSVIVT01003431001	ATHB6	VvHDZ12	5e-58
chr2	15106940	15511514	chr8	16424080	18999734	AT2G36610	GSVIVT01033744001	ATHB22	VvHDZ13	2e-33
chr5	908563	1013586	chr8	17614517	18236355	AT5G03790	GSVIVT01033744001	ATHB51	VvHDZ13	5e-53
chr3	182396	350010	chr14	25733854	25995807	AT3G01470	GSVIVT01032491001	ATHB1	VvHDZ23	1e-94
chr2	19165403	19277773	chr15	16362838	20079735	AT2G46680	GSVIVT01027407001	ATHB7	VvHDZ27	6e-51
chr3	22662953	22958995	chr15	16407196	20102187	AT3G61890	GSVIVT01027407001	ATHB12	VvHDZ27	4e-51
chr5	19086561	19235087	chr16	21228111	21974662	AT2G46680	GSVIVT01038619001	ATHB7	VvHDZ28	5e-39
chr4	18380526	18573084	chr18	3963411	5336005	AT4G40060	GSVIVT01009083001	ATHB16	VvHDZ32	3e-43
chr5	25977621	26365998	chr18	4121977	7292423	AT5G65310	GSVIVT01009083001	ATHB5	VvHDZ32	7e-47
